# Supplementary material for: High‐resolution single‐cell transcriptomic survey of cardiomyocytes from patients with hypertrophic cardiomyopathy
Source: Cell Prolif. 2023 Sep 28;57(3):e13557. doi: 10.1111/cpr.13557 (PMC10905351; doi:10.1111/cpr.13557)
Supplement: Supplementary file 2 — Table S1. Information of patients. [file CPR-57-e13557-s003.xlsx]

## Sheet: Sheet1
Supplemental Table 1. Information of patients.
Patient ID	Sex	Age at evaluation, y	NYHA III/IV	Syncope	NT-PROBNP, pg/ml	LVEF	LVEDD	MWT	Maximal LOVTG, mmHg	LA diameter, mm	Atrial fibrillation	Mutation Gene	Mutation site
HCM1	Male	49	0	0	935.8	70	43	34	64	51	1	MYH7	NM_000257.3:exon22:c.2573G>A:p.R858H
HCM2	Male	45	1	0	293.8	72	41	16	52	38	0	-	-
HCM3	Male	35	0	0	2587	80	42	23	56	40	0	-	-
HCM4	Male	46	0	1	2946	72	41	22	91	55	0	-	-
HCM5	Male	54	0	0	999.8	73	47	27	91	37	0	MYBPC3	NM_000256.3:exon33:c.3726G>C:p.K1242N
HCM6	Female	67	0	0	6798	68	42	18	53	31	1	-	-
HCM7	Female	62	0	1	184	70	39	16	106	41	0	-	-
NC1	Male	36	0	0	-	73	40	9	-	30	0	-	-
NC2	Male	45	0	0	-	70	47	10	-	33	0	-	-
Note: NYHA, New York Heart Association; NT-proBNP, N-terminal pro-B-type natriuretic peptide; LVEF, left ventricular ejection fraction; LVEDD, left ventricular end‐diastolic diameter; MWT, maximal wall thickness; LVOTG, left ventricular outflow tract gradient; LA, left atrium.
