# Supplementary material for: High‐resolution single‐cell transcriptomic survey of cardiomyocytes from patients with hypertrophic cardiomyopathy
Source: Cell Prolif. 2023 Sep 28;57(3):e13557. doi: 10.1111/cpr.13557 (PMC10905351; doi:10.1111/cpr.13557)
Supplement: Supplementary file 3 — Table S2. Differentially expressed genes between cardiomyocytes of HCM and NC. [file CPR-57-e13557-s002.xlsx]

## Sheet: Supplemental Table2
Supplemental Table 2. Differential expressed genes between cardiomyocytes of HCM and NC.
P-value	avg_log2FC	pct.1	pct.2	adjusted P-value	cluster	gene
1.03e-232	3.90462	0.837	0.049	2.93e-228	HCM	NPPA
1.08e-227	3.34073	0.983	0.726	3.09e-223	HCM	TPM3
7.89e-223	3.6927	0.921	0.341	2.25e-218	HCM	NPPB
1.83e-187	1.1468	0.999	0.985	5.23e-183	HCM	FBXO32
2.06e-185	2.25217	0.831	0.193	5.89e-181	HCM	LUM
2.2e-172	2.62719	0.856	0.299	6.28e-168	HCM	ACE2
1.72e-171	1.52663	0.987	0.942	4.92e-167	HCM	TNNT1
6.58e-168	1.50673	0.979	0.872	1.88e-163	HCM	FILIP1L
3.31e-165	2.05109	0.946	0.503	9.46e-161	HCM	RTN4
1.34e-164	1.08159	0.999	0.993	3.84e-160	HCM	SYNPO2L
1.94e-162	1.18275	0.992	0.959	5.54e-158	HCM	PDE1C
7.07e-161	1.96412	0.949	0.662	2.02e-156	HCM	SOX4
3.82e-148	1.64988	0.961	0.721	1.09e-143	HCM	HLA-A
1.29e-147	1.49967	0.949	0.738	3.69e-143	HCM	KIF13A
7.52e-139	1.94406	0.706	0.139	2.15e-134	HCM	FN1
6.95e-138	1.04491	0.991	0.985	1.98e-133	HCM	GJA1
3.33e-132	1.19071	0.98	0.929	9.52e-128	HCM	EXOC6B
9.2e-132	1.88515	0.7	0.151	2.63e-127	HCM	COL1A2
2.38e-131	1.26902	0.981	0.895	6.79e-127	HCM	CRIM1
5.34e-131	1.41993	0.959	0.756	1.52e-126	HCM	PLK2
4.93e-129	1.43744	0.944	0.739	1.41e-124	HCM	MYOCD
6.2e-126	1.09372	0.997	0.982	1.77e-121	HCM	NMRK2
1.6e-125	1.82662	0.834	0.394	4.57e-121	HCM	PLCE1
4.59e-124	1.68694	0.889	0.538	1.31e-119	HCM	ACTN1
3.16e-118	1.64551	0.552	0.042	9.02e-114	HCM	RP11-43F13.3
3.56e-116	1.22501	0.966	0.86	1.02e-111	HCM	LTBP1
1.01e-114	1.52174	0.915	0.598	2.88e-110	HCM	DCN
2.7e-114	1.50466	0.63	0.117	7.7e-110	HCM	THBS4
2.78e-113	1.57706	0.909	0.624	7.93e-109	HCM	FNBP4
1.2e-112	1.34549	0.981	0.927	3.43e-108	HCM	NES
1.09e-111	1.41244	0.953	0.866	3.11e-107	HCM	PROS1
6.52e-111	1.10036	0.964	0.904	1.86e-106	HCM	INPP4B
3.58e-110	1.19423	0.954	0.838	1.02e-105	HCM	CCND1
1.05e-106	1.50166	0.921	0.689	3.01e-102	HCM	SLC27A6
2.32e-106	1.88716	0.622	0.139	6.62e-102	HCM	CCDC80
7.29e-106	1.21739	0.942	0.777	2.08e-101	HCM	UACA
1.28e-103	1.09715	0.962	0.828	3.66e-99	HCM	NRP1
2.36e-101	1.18303	0.927	0.758	6.75e-97	HCM	YPEL2
3.94e-101	1.76367	0.675	0.218	1.12e-96	HCM	TIMP1
4.04e-100	1.28071	0.927	0.743	1.15e-95	HCM	SEMA5A
9.77e-96	1.21825	0.908	0.691	2.79e-91	HCM	XPO4
1.5e-93	1.27559	0.861	0.533	4.29e-89	HCM	FBXO9
1.58e-93	1.36345	0.412	0.005	4.5e-89	HCM	ZFP57
4.12e-93	1.56356	0.731	0.311	1.18e-88	HCM	IGFBP2
4.23e-91	1.37224	0.851	0.547	1.21e-86	HCM	MYOF
2.91e-90	1.32986	0.894	0.619	8.29e-86	HCM	MGP
1.73e-89	1.71165	0.844	0.544	4.95e-85	HCM	THBS1
2.25e-89	1.22763	0.938	0.818	6.43e-85	HCM	NPR3
2.76e-89	1.10701	0.95	0.806	7.87e-85	HCM	PROX1
6.46e-89	1.34963	0.828	0.513	1.84e-84	HCM	RUNX1T1
1.72e-88	1.35253	0.496	0.068	4.92e-84	HCM	COL3A1
2.57e-88	1.48007	0.929	0.684	7.33e-84	HCM	RGS5
6.08e-88	1.85059	0.83	0.488	1.74e-83	HCM	GNG11
8.8e-88	1.19694	0.902	0.675	2.51e-83	HCM	CHRM2
4.32e-87	1.07131	0.923	0.743	1.23e-82	HCM	RBM3
2.61e-86	1.38664	0.769	0.367	7.46e-82	HCM	VIM
2.71e-86	1.16935	0.94	0.787	7.74e-82	HCM	GPC1
7.12e-86	1.26926	0.901	0.713	2.03e-81	HCM	F3
1.27e-85	1.05069	0.942	0.809	3.63e-81	HCM	MAP4K4
8.66e-85	1.08551	0.953	0.85	2.47e-80	HCM	PTRF
3.57e-84	1.00347	0.943	0.846	1.02e-79	HCM	FAM198B
1.3e-83	1.16799	0.905	0.679	3.72e-79	HCM	NAV1
5.44e-83	1.35483	0.642	0.226	1.55e-78	HCM	PIK3IP1
9.35e-83	1.41629	0.771	0.419	2.67e-78	HCM	PHLDA1
2.27e-82	1.37413	0.499	0.087	6.48e-78	HCM	ASPN
7.83e-82	1.44791	0.771	0.385	2.24e-77	HCM	SPARC
1.16e-81	1.29036	0.744	0.363	3.31e-77	HCM	MGLL
9.43e-80	1.44787	0.597	0.175	2.69e-75	HCM	PCLO
4.42e-79	1.23238	0.858	0.595	1.26e-74	HCM	NIN
1.64e-78	1.27894	0.549	0.149	4.68e-74	HCM	RASL11B
2.31e-78	1.28173	0.878	0.645	6.59e-74	HCM	CASQ1
1.92e-77	1.1124	0.953	0.804	5.48e-73	HCM	G0S2
2.47e-77	1.35933	0.446	0.062	7.04e-73	HCM	DIO2
1.59e-76	1.17291	0.888	0.59	4.54e-72	HCM	HLA-B
2.02e-76	1.73502	0.585	0.202	5.76e-72	HCM	MAP2
2.55e-76	1.2443	0.453	0.066	7.28e-72	HCM	BGN
6.54e-76	1.827	0.439	0.058	1.87e-71	HCM	CA3
4.7e-75	1.01771	0.903	0.707	1.34e-70	HCM	TINAGL1
6.6e-74	1.22123	0.784	0.483	1.89e-69	HCM	GOLGA8B
3.69e-73	1.16893	0.89	0.679	1.05e-68	HCM	TMEM176B
2.6e-72	1.09245	0.919	0.812	7.43e-68	HCM	MAGI1
3.95e-72	1.27495	0.464	0.089	1.13e-67	HCM	MID1
2.25e-69	1.04946	0.881	0.715	6.43e-65	HCM	PCNXL4
4.78e-69	1.55839	0.712	0.376	1.36e-64	HCM	CENPA
1.51e-68	1.17592	0.755	0.435	4.3e-64	HCM	S1PR1
3.94e-68	1.26166	0.509	0.134	1.12e-63	HCM	UCHL1
1.28e-67	1.07441	0.889	0.695	3.65e-63	HCM	KMT2A
3.85e-67	1.16049	0.913	0.823	1.1e-62	HCM	WASL
4.69e-67	1.60122	0.329	0.012	1.34e-62	HCM	SLITRK4
5.69e-67	1.2408	0.373	0.038	1.62e-62	HCM	MAP3K7CL
2.95e-66	1.1496	0.738	0.411	8.43e-62	HCM	PACS1
5.3e-65	1.12662	0.776	0.49	1.51e-60	HCM	RBMS3
3.28e-64	1.22892	0.728	0.417	9.36e-60	HCM	CXXC5
5.05e-64	1.08337	0.885	0.667	1.44e-59	HCM	TM7SF2
1.99e-63	1.07161	0.624	0.256	5.69e-59	HCM	IRX6
4.05e-63	1.00122	0.837	0.614	1.16e-58	HCM	HDAC9
7.4e-63	1.07999	0.882	0.729	2.11e-58	HCM	PWAR6
2.94e-61	1.04658	0.491	0.135	8.39e-57	HCM	COL15A1
3.47e-61	1.3089	0.757	0.496	9.91e-57	HCM	HSPA2
7.38e-60	1.09504	0.369	0.052	2.11e-55	HCM	AEBP1
1.76e-59	1.01579	0.857	0.669	5.03e-55	HCM	PDLIM7
7.56e-59	1.0774	0.459	0.116	2.16e-54	HCM	COL1A1
9.84e-59	1.11159	0.661	0.316	2.81e-54	HCM	CXCL12
1.03e-58	1.03928	0.835	0.621	2.93e-54	HCM	ZMYND8
4.18e-58	1.01971	0.773	0.475	1.19e-53	HCM	FAM13B
5.91e-58	1.18337	0.389	0.07	1.69e-53	HCM	PTGER3
2.18e-56	1.07884	0.345	0.048	6.23e-52	HCM	DPYSL3
2.01e-55	1.10934	0.667	0.359	5.75e-51	HCM	CADPS
2.41e-55	1.10607	0.566	0.224	6.89e-51	HCM	KCNK6
1.48e-54	1.21689	0.545	0.214	4.24e-50	HCM	EPHA4
2.08e-54	1.03995	0.852	0.667	5.95e-50	HCM	TRPM7
1.66e-53	1.01075	0.813	0.554	4.73e-49	HCM	TIMP2
1.89e-53	1.65023	0.68	0.353	5.39e-49	HCM	NEB
2.45e-53	1.01062	0.398	0.087	6.98e-49	HCM	PTN
4.51e-52	1.1518	0.444	0.132	1.29e-47	HCM	TTLL7
8.17e-52	1.08577	0.472	0.157	2.33e-47	HCM	FARP1
3.33e-51	1.12201	0.271	0.014	9.52e-47	HCM	IGSF1
4.23e-51	1.08575	0.797	0.563	1.21e-46	HCM	S100A11
8e-50	1.05436	0.475	0.166	2.28e-45	HCM	UCP2
1.08e-49	1.04344	0.679	0.392	3.09e-45	HCM	TCF4
1.24e-49	1.04111	0.61	0.296	3.55e-45	HCM	TBX3
2.68e-49	1.05412	0.516	0.198	7.64e-45	HCM	TGFB2
5.92e-49	1.01116	0.769	0.541	1.69e-44	HCM	DPF3
1.7e-48	1.04476	0.952	0.881	4.85e-44	HCM	APOA1
2.34e-48	1.01578	0.606	0.294	6.67e-44	HCM	TMEM176A
4.79e-48	1.02905	0.467	0.154	1.37e-43	HCM	ARFGEF3
1.22e-46	1.05117	0.61	0.322	3.49e-42	HCM	ANKRD33B
3.52e-45	1.01668	0.642	0.36	1.01e-40	HCM	BCL2
6.55e-42	1.0566	0.68	0.395	1.87e-37	HCM	BEX1
6.54e-38	1.07425	0.513	0.251	1.87e-33	HCM	CLIC6
2.56e-288	3.38879	0.974	0.238	7.31e-284	NC	LINC01170
1.48e-264	2.45955	0.999	0.891	4.23e-260	NC	MT1X
5.32e-240	2.4096	0.977	0.417	1.52e-235	NC	C10orf11
1.65e-238	1.43887	0.999	0.967	4.71e-234	NC	MT1E
6.53e-234	1.34121	1	0.994	1.86e-229	NC	MT2A
1.17e-232	1.97844	0.739	0.043	3.33e-228	NC	C21orf33
1.14e-216	1.76639	0.995	0.857	3.25e-212	NC	RP11-245G13.2
3.15e-193	2.02887	0.98	0.595	8.99e-189	NC	LINC00844
1.23e-191	2.32064	0.958	0.455	3.51e-187	NC	AREG
2.38e-185	1.34757	0.999	0.953	6.8e-181	NC	OTUD1
6.91e-178	1.37677	1	0.815	1.97e-173	NC	FGF12
2.36e-177	1.89976	0.635	0.047	6.74e-173	NC	FABP2
3.2e-175	1.22966	1	0.966	9.13e-171	NC	BTG2
1.78e-173	1.4586	0.934	0.675	5.08e-169	NC	ATP5EP2
2.16e-161	1.14546	0.994	0.939	6.18e-157	NC	PEBP4
5.3e-159	1.10147	0.999	0.972	1.51e-154	NC	DUSP1
1.48e-147	1.33664	0.632	0.081	4.23e-143	NC	PCDH8
1.94e-147	1.06473	1	0.983	5.55e-143	NC	ZFP36
2.12e-146	1.89634	0.919	0.598	6.04e-142	NC	PACRG
7.41e-145	1.02607	0.995	0.949	2.11e-140	NC	EMC3
1.31e-141	1.04743	0.985	0.913	3.73e-137	NC	PRR34-AS1
2.07e-137	1.70106	0.8	0.278	5.9e-133	NC	DKFZp779M0652
1.39e-133	1.37869	0.948	0.522	3.95e-129	NC	CORIN
6.09e-133	1.20349	0.983	0.79	1.74e-128	NC	LINC00881
4.89e-130	1.19846	0.977	0.804	1.4e-125	NC	RP11-140K17.3
1.19e-127	1.01546	0.988	0.911	3.39e-123	NC	TPRKB
1.18e-125	1.75199	0.68	0.177	3.38e-121	NC	RASD1
2.81e-118	1.55254	0.665	0.179	8.02e-114	NC	AC005592.1
2.67e-105	1.32334	0.886	0.498	7.63e-101	NC	CEBPD
3.85e-104	1.65205	0.835	0.438	1.1e-99	NC	RP11-161D15.1
7.97e-103	1.44337	0.621	0.152	2.28e-98	NC	RP11-121C2.3
1.12e-101	1.01046	0.531	0.096	3.2e-97	NC	FOXP1-AS1
1.33e-99	1.52771	0.705	0.276	3.79e-95	NC	KCNIP2
6.24e-98	1.05255	0.959	0.738	1.78e-93	NC	CDKN1A
4.81e-91	1.4043	0.752	0.343	1.37e-86	NC	RIIAD1
5.52e-85	1.13935	0.496	0.111	1.58e-80	NC	CA14
6.22e-84	1.18888	0.701	0.275	1.78e-79	NC	MT3
1.83e-83	1.17235	0.787	0.415	5.22e-79	NC	DUSP5
1.38e-79	1.10296	0.877	0.592	3.93e-75	NC	TKTL1
8.52e-77	1.12177	0.614	0.206	2.43e-72	NC	TNFAIP8
2.09e-76	1.73486	0.759	0.418	5.97e-72	NC	CDCA2
2.41e-74	1.19094	0.852	0.514	6.89e-70	NC	MYBPC1
1.1e-72	1.08531	0.669	0.277	3.14e-68	NC	DUSP2
1.68e-71	1.11046	0.531	0.148	4.79e-67	NC	SCGB1D2
2.27e-71	1.10806	0.41	0.076	6.48e-67	NC	PDE4B
5.01e-71	1.10251	0.492	0.137	1.43e-66	NC	FAM46B
4.81e-70	1.03108	0.466	0.121	1.37e-65	NC	TUBA3D
3.47e-65	1.06527	0.675	0.323	9.9e-61	NC	ROPN1B
2.15e-64	1.07722	0.389	0.08	6.13e-60	NC	TDRD9
6.73e-62	1.0052	0.588	0.237	1.92e-57	NC	SRGAP3-AS4
1.99e-61	1.09842	0.539	0.192	5.68e-57	NC	APOLD1
7.64e-60	1.01296	0.651	0.317	2.18e-55	NC	TRIB1
1.19e-58	1.11349	0.525	0.189	3.38e-54	NC	NSG1
2.97e-56	1.06813	0.523	0.19	8.48e-52	NC	PATL2
2.84e-54	1.00804	0.622	0.297	8.12e-50	NC	RP4-665J23.1
4.86e-54	1.14825	0.53	0.217	1.39e-49	NC	CCDC146
2.45e-50	1.00063	0.692	0.422	7e-46	NC	RP11-539L10.3
8.22e-50	1.07604	0.579	0.259	2.35e-45	NC	HOPX
2.49e-44	1.1186	0.267	0.045	7.12e-40	NC	MT1G
2.73e-44	1.04041	0.731	0.486	7.8e-40	NC	TMEM107
1.69e-10	1.44728	0.605	0.485	4.82e-06	NC	SLC35A3
