# Supplementary material for: High‐resolution single‐cell transcriptomic survey of cardiomyocytes from patients with hypertrophic cardiomyopathy
Source: Cell Prolif. 2023 Sep 28;57(3):e13557. doi: 10.1111/cpr.13557 (PMC10905351; doi:10.1111/cpr.13557)
Supplement: Supplementary file 4 — Table S3. Ligand and receptor pairs were identified in cardiomyocytes of HCM and NC. [file CPR-57-e13557-s007.xlsx]

## Sheet: Supplemental Table3
Supplemental Table 3. Ligand and receptor pairs identified in cardiomyocytes of HCM and NC.
HCM mean	NC mean	HCM -log10p	NC -log10p	LR	id_cp_interaction	partner_a	partner_b	gene_a	gene_b	secreted	receptor_a	receptor_b	annotation_strategy	is_integrin
1.531	NA	3	0	NPPB_DPP4	CPI-SS0652F5D15	simple:P16860	simple:P27487	ENSG00000120937	ENSG00000197635	TRUE	FALSE	TRUE	InnateDB-All,MINT	FALSE
2.708	NA	3	0	NPPB_NPR3	CPI-SS023D39112	simple:P16860	simple:P17342	ENSG00000120937	ENSG00000113389	TRUE	FALSE	TRUE	I2D,InnateDB-All	FALSE
2.303	NA	3	0	NPPA_NPR3	CPI-SS04A7BCE8D	simple:P01160	simple:P17342	ENSG00000175206	ENSG00000113389	TRUE	FALSE	TRUE	I2D,InnateDB-All	FALSE
1.497	NA	3	0	PROS1_AXL	CPI-SS0C85BC9AF	simple:P07225	simple:P30530	ENSG00000184500	ENSG00000167601	TRUE	FALSE	TRUE	guidetopharmacology.org	FALSE
1.009	NA	3	0	CADM1_NECTIN3	CPI-SS0B990492C	simple:Q9BY67	simple:Q9NQS3	ENSG00000182985	ENSG00000177707	FALSE	FALSE	FALSE	curated	FALSE
1.888	NA	3	0	CADM1_CADM1	CPI-SS0889E281D	simple:Q9BY67	simple:Q9BY67	ENSG00000182985	ENSG00000182985	FALSE	FALSE	FALSE	curated	FALSE
1.088	NA	3	0	JAM3_JAM3	CPI-SS0F9D53834	simple:Q9BX67	simple:Q9BX67	ENSG00000166086	ENSG00000166086	TRUE	FALSE	FALSE	curated	FALSE
1.707	NA	3	0	CXADR_FAM3C	CPI-SS033CB0BB2	simple:P78310	simple:Q92520	ENSG00000154639	ENSG00000196937	TRUE	TRUE	FALSE	IMEx,IntAct	FALSE
1.171	NA	3	0	SIRPA_CD47	CPI-SS0339AE950	simple:P78324	simple:Q08722	ENSG00000198053	ENSG00000196776	FALSE	TRUE	TRUE	curated	FALSE
2.258	NA	3	0	DSC2_DSG2	CPI-SS06D13FCD3	simple:Q02487	simple:Q14126	ENSG00000134755	ENSG00000046604	FALSE	FALSE	FALSE	curated	FALSE
1.522	NA	3	0	DSC1_DSG2	CPI-SS08B94BEB2	simple:Q08554	simple:Q14126	ENSG00000134765	ENSG00000046604	FALSE	FALSE	FALSE	curated	FALSE
1.251	NA	3	0	HLA-C_FAM3C	CPI-SS034D36D2F	simple:HLAC	simple:Q92520	ENSG00000204525	ENSG00000196937	TRUE	TRUE	FALSE	InnateDB-All	FALSE
1.437	NA	3	0	CD74_COPA	CPI-SS0302E8E8F	simple:P04233	simple:P53621	ENSG00000019582	ENSG00000122218	TRUE	TRUE	FALSE	IMEx,IntAct	FALSE
1.43	NA	3	0	CD74_APP	CPI-SS09808DEAE	simple:P04233	simple:P05067	ENSG00000019582	ENSG00000142192	FALSE	TRUE	FALSE	curated	FALSE
1.519	NA	3	0	CD46_JAG1	CPI-SS01A07768A	simple:P15529	simple:P78504	ENSG00000117335	ENSG00000101384	FALSE	TRUE	FALSE	curated	FALSE
NA	1.05	0.0172766	1.40894	CD55_ADGRE5	CPI-SS061A7E099	simple:P08174	simple:P48960	ENSG00000196352	ENSG00000123146	TRUE	TRUE	TRUE	curated	FALSE
NA	2.451	0	3	C5AR1_RPS19	CPI-SS01946BE5C	simple:P21730	simple:P39019	ENSG00000197405	ENSG00000105372	FALSE	TRUE	FALSE	guidetopharmacology.org	FALSE
1.087	NA	3	0	COL4A1_a11b1 complex	CPI-SC0A0532ADC	simple:P02462	complex:a11b1 complex	ENSG00000187498		TRUE	FALSE	FALSE	curated	TRUE
1.042	NA	3	0	COL4A2_a11b1 complex	CPI-SC02017BE74	simple:P08572	complex:a11b1 complex	ENSG00000134871		TRUE	FALSE	FALSE	curated	TRUE
1.335	NA	1.37675	0.0186345	COL21A1_a11b1 complex	CPI-SC037C3901A	simple:Q96P44	complex:a11b1 complex	ENSG00000124749		TRUE	FALSE	FALSE	curated	TRUE
1.191	NA	3	0	COL4A1_a1b1 complex	CPI-SC0672FBD31	simple:P02462	complex:a1b1 complex	ENSG00000187498		TRUE	FALSE	FALSE	curated	TRUE
1.146	NA	3	0	COL4A2_a1b1 complex	CPI-SC0458F68A5	simple:P08572	complex:a1b1 complex	ENSG00000134871		TRUE	FALSE	FALSE	curated	TRUE
1.439	NA	3	0	COL21A1_a1b1 complex	CPI-SC09C06C70F	simple:Q96P44	complex:a1b1 complex	ENSG00000124749		TRUE	FALSE	FALSE	curated	TRUE
1.073	NA	3	0	THBS1_a3b1 complex	CPI-SC02BFEEC8A	simple:P07996	complex:a3b1 complex	ENSG00000137801		FALSE	FALSE	FALSE	curated	TRUE
2.337	NA	3	0	FN1_aVb1 complex	CPI-SC096929DB0	simple:P02751	complex:aVb1 complex	ENSG00000115414		TRUE	FALSE	FALSE	curated	TRUE
2.389	NA	3	0	VTN_aVb1 complex	CPI-SC067AD890A	simple:P04004	complex:aVb1 complex	ENSG00000109072		TRUE	FALSE	FALSE	curated	TRUE
1.331	NA	3	0	FN1_aVb5 complex	CPI-SC0847A64D2	simple:P02751	complex:aVb5 complex	ENSG00000115414		TRUE	FALSE	FALSE	curated	TRUE
1.442	NA	3	0	LAMC1_a6b1 complex	CPI-SC0EEF3A379	simple:P11047	complex:a6b1 complex	ENSG00000135862		TRUE	FALSE	FALSE	curated	TRUE
1.846	NA	3	0	LAMC1_a7b1 complex	CPI-SC0A2FE9693	simple:P11047	complex:a7b1 complex	ENSG00000135862		TRUE	FALSE	FALSE	curated	TRUE
1.305	NA	3	0	LAMP1_FAM3C	CPI-SS055E061C9	simple:P11279	simple:Q92520	ENSG00000185896	ENSG00000196937	TRUE	TRUE	FALSE	InnateDB-All	FALSE
2.458	NA	3	0	COPA_SORT1	CPI-SS04F3A1E5C	simple:P53621	simple:Q99523	ENSG00000122218	ENSG00000134243	TRUE	FALSE	TRUE	IMEx,InnateDB-All,IntAct,MatrixDB	FALSE
1.148	NA	3	0	AXL_GAS6	CPI-SS03A4F7DC8	simple:P30530	simple:Q14393	ENSG00000167601	ENSG00000183087	TRUE	TRUE	FALSE	guidetopharmacology.org	FALSE
1.111	NA	3	0	MERTK_GAS6	CPI-SS0415CC75D	simple:Q12866	simple:Q14393	ENSG00000153208	ENSG00000183087	TRUE	TRUE	FALSE	guidetopharmacology.org	FALSE
1.049	NA	3	0	FGF2_FGFR1	CPI-SS01F67987A	simple:P09038	simple:P11362	ENSG00000138685	ENSG00000077782	TRUE	FALSE	TRUE	curated	FALSE
1.733	NA	3	0	FGF1_FGFR1	CPI-SS0755A26DD	simple:P05230	simple:P11362	ENSG00000113578	ENSG00000077782	TRUE	FALSE	TRUE	curated	FALSE
1.419	NA	3	0	FGF18_FGFR1	CPI-SS0F2C6A4D4	simple:O76093	simple:P11362	ENSG00000156427	ENSG00000077782	TRUE	FALSE	TRUE	I2D	FALSE
1.16	NA	3	0	FGF1_TGFBR3	CPI-SS068C742A1	simple:P05230	simple:Q03167	ENSG00000113578	ENSG00000069702	TRUE	FALSE	TRUE	InnateDB-All	FALSE
1.22	NA	3	0	CD44_HBEGF	CPI-SS0632A027A	simple:P16070	simple:Q99075	ENSG00000026508	ENSG00000113070	TRUE	TRUE	TRUE	I2D,InnateDB-All	FALSE
1.316	NA	1.79588	0.0070049	ERBB4_HBEGF	CPI-SS03098AC28	simple:Q15303	simple:Q99075	ENSG00000178568	ENSG00000113070	TRUE	TRUE	TRUE	curated	FALSE
2.621	NA	3	0	NRP1_VEGFA	CPI-SS0DE0A486F	simple:O14786	simple:P15692	ENSG00000099250	ENSG00000112715	TRUE	TRUE	FALSE	curated	FALSE
2.313	NA	3	0	NRP1_VEGFB	CPI-SS033E6DE7E	simple:O14786	simple:P49765	ENSG00000099250	ENSG00000173511	TRUE	TRUE	FALSE	curated	FALSE
1.212	NA	3	0	FLT1_VEGFB	CPI-SS0947A8549	simple:P17948	simple:P49765	ENSG00000102755	ENSG00000173511	TRUE	TRUE	FALSE	curated	FALSE
1.156	NA	3	0	ADRB2_VEGFB	CPI-SS098425155	simple:P07550	simple:P49765	ENSG00000169252	ENSG00000173511	TRUE	TRUE	FALSE	InnateDB-All	FALSE
1.25	NA	3	0	IGF2_IDE	CPI-SS0A3569604	simple:P01344	simple:P14735	ENSG00000167244	ENSG00000119912	TRUE	FALSE	TRUE	I2D,InnateDB-All	FALSE
1.335	NA	3	0	IGF2_IGF1R	CPI-SS0579FA162	simple:P01344	simple:P08069	ENSG00000167244	ENSG00000140443	TRUE	FALSE	TRUE	curated	FALSE
1.122	NA	3	0	IGF1_IGF1R	CPI-SS0E41702C1	simple:P05019	simple:P08069	ENSG00000017427	ENSG00000140443	TRUE	FALSE	TRUE	curated	FALSE
1.115	NA	3	0	IGF2_IGF2R	CPI-SS042A6F835	simple:P01344	simple:P11717	ENSG00000167244	ENSG00000197081	TRUE	FALSE	TRUE	curated	FALSE
1.943	NA	3	0	BDNF_SORT1	CPI-SS09A36B221	simple:P23560	simple:Q99523	ENSG00000176697	ENSG00000134243	TRUE	FALSE	TRUE	I2D,IMEx,InnateDB-All,IntAct	FALSE
2.235	NA	3	0	GRN_SORT1	CPI-SS07CCAD9BF	simple:P28799	simple:Q99523	ENSG00000030582	ENSG00000134243	TRUE	FALSE	TRUE	IMEx,InnateDB-All,MINT	FALSE
2.062	NA	3	0	NCAM1_BDNF	CPI-SS01BCB9360	simple:P13591	simple:P23560	ENSG00000149294	ENSG00000176697	TRUE	TRUE	FALSE	I2D	FALSE
1.028	NA	3	0	EFNA5_EPHA7	CPI-SS028688B7B	simple:P52803	simple:Q15375	ENSG00000184349	ENSG00000135333	FALSE	FALSE	TRUE	curated	FALSE
2.462	NA	3	0	FGFR1_NCAM1	CPI-SS039799099	simple:P11362	simple:P13591	ENSG00000077782	ENSG00000149294	TRUE	TRUE	TRUE	curated	FALSE
1.336	NA	3	0	FGFR1_FGF9	CPI-SS038E93B77	simple:P11362	simple:P31371	ENSG00000077782	ENSG00000102678	TRUE	TRUE	FALSE	I2D,InnateDB-All	FALSE
1.047	NA	3	0	EFNA5_EPHA4	CPI-SS0FC01B947	simple:P52803	simple:P54764	ENSG00000184349	ENSG00000116106	FALSE	FALSE	TRUE	curated	FALSE
1.436	NA	3	0	VEGFA_KDR	CPI-SS0C03F7CDC	simple:P15692	simple:P35968	ENSG00000112715	ENSG00000128052	TRUE	FALSE	TRUE	curated	FALSE
NA	1.099	0	3	TNFSF12_TNFRSF12A	CPI-SS02EF3E1BA	simple:O43508	simple:Q9NP84	ENSG00000239697	ENSG00000006327	TRUE	FALSE	TRUE	curated	FALSE
1.52	NA	3	0	VEGFA_FLT1	CPI-SS0B9B3870A	simple:P15692	simple:P17948	ENSG00000112715	ENSG00000102755	TRUE	FALSE	TRUE	curated	FALSE
1.436	NA	3	0	FLT1 complex_VEGFA	CPI-CS067298D94	complex:FLT1 complex	simple:P15692		ENSG00000112715	TRUE	TRUE	FALSE	curated	FALSE
1.128	NA	3	0	FLT1 complex_VEGFB	CPI-CS077F1340A	complex:FLT1 complex	simple:P49765		ENSG00000173511	TRUE	TRUE	FALSE	curated	FALSE
