# Supplementary material for: High‐resolution single‐cell transcriptomic survey of cardiomyocytes from patients with hypertrophic cardiomyopathy
Source: Cell Prolif. 2023 Sep 28;57(3):e13557. doi: 10.1111/cpr.13557 (PMC10905351; doi:10.1111/cpr.13557)
Supplement: Supplementary file 5 — Table S4. Gene ontology enrichment results of DEGs between HCM and NC. [file CPR-57-e13557-s001.xlsx]

## Sheet: HCM_DEGs Annotation
MyList	Gene ID	Type	Tax ID	Homologene Gene ID	Homologene Gene Tax ID	Gene Symbol	Description	Biological Process (GO)	Kinase Class (UniProt)	Protein Function (Protein Atlas)	Subcellular Location (Protein Atlas)	Drug (DrugBank)	Canonical Pathways_x000D_	Hallmark Gene Sets_x000D_	M5884 NABA CORE MATRISOME	GO:0097435 supramolecular fiber organizat	GO:0051272 positive regulation of cellula	GO:0032989 cellular component morphogenes	GO:0007507 heart development	GO:0009611 response to wounding	GO:0040013 negative regulation of locomot	GO:0030155 regulation of cell adhesion	GO:0034330 cell junction organization	GO:0006936 muscle contraction	GO:0007178 transmembrane receptor protein	WP2814 Mammary gland development path	GO:0031032 actomyosin structure organizat	GO:0009612 response to mechanical stimulu	GO:0071634 regulation of transforming gro	GO:0001503 ossification	GO:0045596 negative regulation of cell di	GO:0043086 negative regulation of catalyt	GO:0001501 skeletal system development	GO:0002683 negative regulation of immune
NPPA	4878	symbol	H. sapiens	4878	H. sapiens	NPPA	natriuretic peptide A	GO:1903814 regulation of collecting lymphatic vessel constriction;GO:1903815 negative regulation of collecting lymphatic vessel constriction;GO:1990183 lymphatic vascular process in circulatory system		Candidate cardiovascular disease genes; Predicted secreted proteins; Disease related genes; Predicted intracellular proteins			(M167)PID AP1 PATHWAY		1.0	0.0	1.0	1.0	1.0	0.0	1.0	0.0	0.0	1.0	0.0	1.0	1.0	1.0	0.0	0.0	0.0	1.0	0.0	0.0
TPM3	7170	symbol	H. sapiens	7170	H. sapiens	TPM3	tropomyosin 3	GO:0006936 muscle contraction;GO:0007015 actin filament organization;GO:0003012 muscle system process		Predicted intracellular proteins; Disease related genes; Cancer-related genes	Actin filaments (Approved); Additional: Cytosol	Phenethyl Isothiocyanate		(M5909)HALLMARK MYOGENESIS	0.0	1.0	0.0	0.0	0.0	0.0	0.0	0.0	0.0	1.0	0.0	1.0	1.0	0.0	0.0	0.0	0.0	0.0	0.0	0.0
NPPB	4879	symbol	H. sapiens	4879	H. sapiens	NPPB	natriuretic peptide B	GO:0007168 receptor guanylyl cyclase signaling pathway;GO:0006182 cGMP biosynthetic process;GO:0035810 positive regulation of urine volume		Candidate cardiovascular disease genes; Predicted secreted proteins		Carvedilol; Oxymetholone			1.0	0.0	1.0	1.0	1.0	1.0	0.0	0.0	0.0	1.0	0.0	0.0	0.0	0.0	0.0	0.0	0.0	0.0	0.0	0.0
FBXO32	114907	symbol	H. sapiens	114907	H. sapiens	FBXO32	F-box protein 32	GO:0014870 response to muscle inactivity;GO:0014877 response to muscle inactivity involved in regulation of muscle adaptation;GO:0014894 response to denervation involved in regulation of muscle adaptation		Predicted intracellular proteins; Disease related genes	Cytosol;Nucleoplasm (Enhanced)		(M136)PID FOXO PATHWAY		0.0	0.0	0.0	0.0	0.0	0.0	0.0	0.0	0.0	1.0	0.0	0.0	0.0	0.0	0.0	0.0	0.0	0.0	0.0	0.0
LUM	4060	symbol	H. sapiens	4060	H. sapiens	LUM	lumican	GO:0032914 positive regulation of transforming growth factor beta1 production;GO:0032908 regulation of transforming growth factor beta1 production;GO:0032905 transforming growth factor beta1 production		Cancer-related genes:Mutational cancer driver genes; Predicted secreted proteins		Copper	(M5882)NABA PROTEOGLYCANS; (M5884)NABA CORE MATRISOME; (M5889)NABA MATRISOME	(M5944)HALLMARK ANGIOGENESIS; (M5902)HALLMARK APOPTOSIS; (M5930)HALLMARK EPITHELIAL MESENCHYMAL TRANSITION	1.0	1.0	0.0	0.0	0.0	0.0	0.0	0.0	0.0	0.0	1.0	0.0	0.0	0.0	1.0	0.0	0.0	0.0	1.0	1.0
ACE2	59272	symbol	H. sapiens	59272	H. sapiens	ACE2	angiotensin converting enzyme 2	GO:0003051 angiotensin-mediated drinking behavior;GO:0070881 regulation of proline transport;GO:1902834 regulation of proline import across plasma membrane		Predicted secreted proteins; FDA approved drug targets:Small molecule drugs; ENZYME proteins:Hydrolases; Enzymes; Peptidases:Metallopeptidases		Chloroquine; Hydroxychloroquine; SPP1148; N-(2-Aminoethyl)-1-aziridineethanamine			1.0	0.0	0.0	1.0	0.0	0.0	0.0	0.0	1.0	1.0	0.0	0.0	0.0	0.0	0.0	0.0	0.0	0.0	0.0	1.0
TNNT1	7138	symbol	H. sapiens	7138	H. sapiens	TNNT1	troponin T1, slow skeletal type	GO:0031444 slow-twitch skeletal muscle fiber contraction;GO:0003010 voluntary skeletal muscle contraction;GO:0014721 twitch skeletal muscle contraction		Predicted intracellular proteins; Disease related genes	Cytosol;Golgi apparatus;Nucleoplasm (Approved)			(M5909)HALLMARK MYOGENESIS	0.0	1.0	0.0	1.0	1.0	0.0	0.0	0.0	0.0	1.0	0.0	0.0	1.0	0.0	0.0	0.0	0.0	0.0	0.0	0.0
FILIP1L	11259	symbol	H. sapiens	11259	H. sapiens	FILIP1L	filamin A interacting protein 1 like	GO:0008150 biological_process		Predicted intracellular proteins	Plasma membrane (Approved)				0.0	0.0	0.0	0.0	0.0	0.0	0.0	0.0	0.0	0.0	0.0	0.0	0.0	0.0	0.0	0.0	0.0	0.0	0.0	0.0
RTN4	57142	symbol	H. sapiens	57142	H. sapiens	RTN4	reticulon 4	GO:1905578 regulation of ERBB3 signaling pathway;GO:1905580 positive regulation of ERBB3 signaling pathway;GO:1905550 regulation of protein localization to endoplasmic reticulum		Predicted intracellular proteins	Endoplasmic reticulum (Enhanced)		(M153)PID P75 NTR PATHWAY		0.0	0.0	1.0	1.0	1.0	0.0	0.0	0.0	0.0	0.0	0.0	0.0	0.0	0.0	0.0	0.0	1.0	0.0	0.0	0.0
SYNPO2L	79933	symbol	H. sapiens	79933	H. sapiens	SYNPO2L	synaptopodin 2 like	GO:0035025 positive regulation of Rho protein signal transduction;GO:0045214 sarcomere organization;GO:0051496 positive regulation of stress fiber assembly		Predicted intracellular proteins	Nuclear speckles (Supported); Additional: Cell Junctions;Cytosol				0.0	1.0	0.0	1.0	1.0	0.0	0.0	0.0	0.0	0.0	0.0	0.0	1.0	0.0	0.0	0.0	0.0	0.0	0.0	0.0
PDE1C	5137	symbol	H. sapiens	5137	H. sapiens	PDE1C	phosphodiesterase 1C	GO:0007165 signal transduction;GO:0023052 signaling;GO:0007154 cell communication		Predicted intracellular proteins; FDA approved drug targets:Small molecule drugs; ENZYME proteins:Hydrolases; Enzymes	Nucleoplasm (Approved)				0.0	0.0	0.0	0.0	0.0	0.0	0.0	0.0	0.0	0.0	0.0	0.0	0.0	0.0	0.0	0.0	0.0	0.0	0.0	0.0
SOX4	6659	symbol	H. sapiens	6659	H. sapiens	SOX4	SRY-box transcription factor 4	GO:2000759 regulation of N-terminal peptidyl-lysine acetylation;GO:2000761 positive regulation of N-terminal peptidyl-lysine acetylation;GO:0018076 N-terminal peptidyl-lysine acetylation		Predicted intracellular proteins; Transcription factors:Other all-alpha-helical DNA-binding domains	Nucleoplasm (Supported); Additional: Mitochondria				0.0	0.0	1.0	0.0	1.0	0.0	1.0	1.0	0.0	0.0	0.0	0.0	0.0	0.0	0.0	0.0	0.0	0.0	1.0	0.0
HLA-A	3105	symbol	H. sapiens	3105	H. sapiens	HLA-A	major histocompatibility complex, class I, A	GO:0002485 antigen processing and presentation of endogenous peptide antigen via MHC class I via ER pathway, TAP-dependent;GO:2000567 regulation of memory T cell activation;GO:2000568 positive regulation of memory T cell activation		Cancer-related genes:Mutated cancer genes; Cancer-related genes:Mutational cancer driver genes; Predicted intracellular proteins	Plasma membrane (Supported); Additional: Golgi apparatus	3-Indolebutyric Acid; Nelipepimut-S; Coccidioides immitis spherule	(M88)PID CD8 TCR PATHWAY; (M54)PID IL12 2PATHWAY; (M272)PID CD8 TCR DOWNSTREAM PATHWAY	(M5913)HALLMARK INTERFERON GAMMA RESPONSE; (M5950)HALLMARK ALLOGRAFT REJECTION	1.0	0.0	0.0	0.0	0.0	0.0	0.0	1.0	0.0	0.0	0.0	1.0	0.0	0.0	0.0	0.0	0.0	0.0	0.0	1.0
KIF13A	63971	symbol	H. sapiens	63971	H. sapiens	KIF13A	kinesin family member 13A	GO:0072383 plus-end-directed vesicle transport along microtubule;GO:0072386 plus-end-directed organelle transport along microtubule;GO:0035459 vesicle cargo loading		Predicted intracellular proteins					0.0	0.0	0.0	0.0	0.0	0.0	0.0	0.0	0.0	0.0	0.0	0.0	0.0	0.0	0.0	0.0	0.0	0.0	0.0	0.0
FN1	2335	symbol	H. sapiens	2335	H. sapiens	FN1	fibronectin 1	GO:1904235 regulation of substrate-dependent cell migration, cell attachment to substrate;GO:1904237 positive regulation of substrate-dependent cell migration, cell attachment to substrate;GO:0006931 substrate-dependent cell migration, cell attachment to substrate		Cancer-related genes:Candidate cancer biomarkers; Candidate cardiovascular disease genes; FDA approved drug targets:Biotech drugs; Predicted intracellular proteins; Predicted secreted proteins; Disease related genes; Cancer-related genes:Mutational cancer driver genes		Zinc; Lanoteplase; Ocriplasmin; Zinc acetate; Zinc chloride; Zinc sulfate, unspecified form	(M212)PID INTEGRIN5 PATHWAY; (M118)PID INTEGRIN A9B1 PATHWAY; (M274)PID LYMPH ANGIOGENESIS PATHWAY	(M5946)HALLMARK COAGULATION; (M5921)HALLMARK COMPLEMENT; (M5930)HALLMARK EPITHELIAL MESENCHYMAL TRANSITION	1.0	0.0	1.0	1.0	1.0	1.0	0.0	1.0	1.0	0.0	0.0	1.0	0.0	0.0	1.0	0.0	0.0	0.0	0.0	1.0
GJA1	2697	symbol	H. sapiens	2697	H. sapiens	GJA1	gap junction protein alpha 1	GO:0010645 regulation of cell communication by chemical coupling;GO:0010652 positive regulation of cell communication by chemical coupling;GO:0010643 cell communication by chemical coupling		Cancer-related genes:Candidate cancer biomarkers; Disease related genes	Cell Junctions;Vesicles (Supported); Additional: Nucleoplasm	Carvedilol	(M266)PID NCADHERIN PATHWAY; (M65)PID FRA PATHWAY; (M167)PID AP1 PATHWAY	(M5942)HALLMARK UV RESPONSE DN; (M5906)HALLMARK ESTROGEN RESPONSE EARLY; (M5930)HALLMARK EPITHELIAL MESENCHYMAL TRANSITION	0.0	1.0	1.0	1.0	1.0	1.0	1.0	0.0	1.0	1.0	0.0	1.0	0.0	1.0	0.0	1.0	0.0	0.0	1.0	1.0
EXOC6B	23233	symbol	H. sapiens	23233	H. sapiens	EXOC6B	exocyst complex component 6B	GO:0090522 vesicle tethering involved in exocytosis;GO:0099022 vesicle tethering;GO:0006903 vesicle targeting		Predicted intracellular proteins	Nuclear bodies;Nucleoplasm (Approved); Additional: Cytosol				0.0	0.0	0.0	0.0	0.0	0.0	0.0	0.0	0.0	0.0	0.0	0.0	0.0	0.0	0.0	0.0	0.0	0.0	0.0	0.0
COL1A2	1278	symbol	H. sapiens	1278	H. sapiens	COL1A2	collagen type I alpha 2 chain	GO:0070208 protein heterotrimerization;GO:0043589 skin morphogenesis;GO:0070206 protein trimerization		Cancer-related genes:Candidate cancer biomarkers; Predicted secreted proteins; Disease related genes	Endoplasmic reticulum (Supported)	Collagenase clostridium histolyticum	(M274)PID LYMPH ANGIOGENESIS PATHWAY; (M65)PID FRA PATHWAY; (M53)PID INTEGRIN3 PATHWAY	(M5942)HALLMARK UV RESPONSE DN; (M5930)HALLMARK EPITHELIAL MESENCHYMAL TRANSITION	1.0	1.0	1.0	0.0	0.0	1.0	0.0	0.0	0.0	0.0	1.0	1.0	0.0	1.0	0.0	1.0	0.0	0.0	1.0	0.0
CRIM1	51232	symbol	H. sapiens	51232	H. sapiens	CRIM1	cysteine rich transmembrane BMP regulator 1	GO:0048009 insulin-like growth factor receptor signaling pathway;GO:0030514 negative regulation of BMP signaling pathway;GO:0045668 negative regulation of osteoblast differentiation		Predicted intracellular proteins			(M3008)NABA ECM GLYCOPROTEINS; (M5884)NABA CORE MATRISOME; (M5889)NABA MATRISOME		1.0	0.0	0.0	0.0	0.0	1.0	0.0	0.0	0.0	0.0	1.0	0.0	0.0	0.0	0.0	1.0	1.0	1.0	0.0	0.0
PLK2	10769	symbol	H. sapiens	10769	H. sapiens	PLK2	polo like kinase 2	GO:0071866 negative regulation of apoptotic process in bone marrow cell;GO:0071865 regulation of apoptotic process in bone marrow cell;GO:0071839 apoptotic process in bone marrow cell	Other	ENZYME proteins:Transferases; Predicted intracellular proteins; Kinases; Enzymes	Cytosol;Mitochondria;Nucleoplasm (Approved)	Fostamatinib		(M5890)HALLMARK TNFA SIGNALING VIA NFKB; (M5939)HALLMARK P53 PATHWAY	0.0	1.0	1.0	0.0	0.0	1.0	0.0	0.0	0.0	0.0	0.0	0.0	0.0	0.0	0.0	0.0	0.0	0.0	0.0	1.0
MYOCD	93649	symbol	H. sapiens	93649	H. sapiens	MYOCD	myocardin	GO:2000721 positive regulation of transcription from RNA polymerase II promoter involved in smooth muscle cell differentiation;GO:0001560 regulation of cell growth by extracellular stimulus;GO:2000724 positive regulation of cardiac vascular smooth muscle cell differentiation		Cancer-related genes:Candidate cancer biomarkers; Predicted intracellular proteins; Cancer-related genes:Mutated cancer genes	Nucleoplasm (Approved)		(M186)PID PDGFRB PATHWAY		0.0	0.0	1.0	1.0	1.0	0.0	1.0	0.0	0.0	1.0	1.0	0.0	0.0	0.0	0.0	0.0	1.0	1.0	0.0	0.0
NMRK2	27231	symbol	H. sapiens	27231	H. sapiens	NMRK2	nicotinamide riboside kinase 2	GO:0045662 negative regulation of myoblast differentiation;GO:0009435 NAD biosynthetic process;GO:0019359 nicotinamide nucleotide biosynthetic process		ENZYME proteins:Transferases; Predicted intracellular proteins; Enzymes	Nucleoplasm (Enhanced); Additional: Vesicles				0.0	0.0	0.0	0.0	1.0	0.0	0.0	0.0	0.0	0.0	0.0	0.0	0.0	0.0	0.0	0.0	1.0	0.0	0.0	0.0
PLCE1	51196	symbol	H. sapiens	51196	H. sapiens	PLCE1	phospholipase C epsilon 1	GO:0006651 diacylglycerol biosynthetic process;GO:0046339 diacylglycerol metabolic process;GO:0010592 positive regulation of lamellipodium assembly		RAS pathway related proteins; Predicted intracellular proteins; ENZYME proteins:Hydrolases; Enzymes; Disease related genes; Potential drug targets	Cytosol (Supported)		(M269)PID RAS PATHWAY		1.0	1.0	0.0	1.0	1.0	0.0	0.0	0.0	0.0	1.0	0.0	0.0	0.0	0.0	1.0	0.0	0.0	0.0	0.0	0.0
ACTN1	87	symbol	H. sapiens	87	H. sapiens	ACTN1	actinin alpha 1	GO:0051639 actin filament network formation;GO:0030220 platelet formation;GO:0036344 platelet morphogenesis		Predicted intracellular proteins; Disease related genes; FDA approved drug targets:Biotech drugs	Actin filaments;Focal adhesion sites;Plasma membrane (Approved)	Human calcitonin; Copper	(M165)PID SYNDECAN 4 PATHWAY; (M232)PID ECADHERIN STABILIZATION PATHWAY; (M71)PID ILK PATHWAY	(M5908)HALLMARK ANDROGEN RESPONSE; (M5915)HALLMARK APICAL JUNCTION	1.0	1.0	0.0	1.0	0.0	1.0	1.0	1.0	1.0	0.0	0.0	0.0	0.0	0.0	0.0	0.0	0.0	0.0	0.0	0.0
RP11-43F13.3						None	None	None	None	None	None	None	None	None	nan	nan	nan	nan	nan	nan	nan	nan	nan	nan	nan	nan	nan	nan	nan	nan	nan	nan	nan	nan
LTBP1	4052	symbol	H. sapiens	4052	H. sapiens	LTBP1	latent transforming growth factor beta binding protein 1	GO:0035583 sequestering of TGFbeta in extracellular matrix;GO:0071694 maintenance of protein location in extracellular region;GO:1901388 regulation of transforming growth factor beta activation		Predicted intracellular proteins; Predicted secreted proteins	Cytosol (Approved)		(M3008)NABA ECM GLYCOPROTEINS; (M5884)NABA CORE MATRISOME; (M5889)NABA MATRISOME	(M5942)HALLMARK UV RESPONSE DN	1.0	0.0	0.0	0.0	0.0	0.0	0.0	0.0	0.0	0.0	1.0	0.0	0.0	0.0	1.0	0.0	0.0	0.0	0.0	1.0
DCN	1634	symbol	H. sapiens	1634	H. sapiens	DCN	decorin	GO:0019800 peptide cross-linking via chondroitin 4-sulfate glycosaminoglycan;GO:0051901 positive regulation of mitochondrial depolarization;GO:1904181 positive regulation of membrane depolarization		Cancer-related genes:Candidate cancer biomarkers; Predicted intracellular proteins; Predicted secreted proteins; Disease related genes			(M5882)NABA PROTEOGLYCANS; (M65)PID FRA PATHWAY; (M5884)NABA CORE MATRISOME	(M5902)HALLMARK APOPTOSIS; (M5891)HALLMARK HYPOXIA; (M5930)HALLMARK EPITHELIAL MESENCHYMAL TRANSITION	1.0	1.0	1.0	0.0	1.0	1.0	1.0	0.0	0.0	0.0	1.0	1.0	0.0	1.0	1.0	0.0	0.0	0.0	0.0	0.0
THBS4	7060	symbol	H. sapiens	7060	H. sapiens	THBS4	thrombospondin 4	GO:0071603 endothelial cell-cell adhesion;GO:0051451 myoblast migration;GO:0048266 behavioral response to pain		Cancer-related genes:Candidate cancer biomarkers; Predicted intracellular proteins; Predicted secreted proteins	Vesicles (Approved)		(M3008)NABA ECM GLYCOPROTEINS; (M5884)NABA CORE MATRISOME; (M5889)NABA MATRISOME		1.0	0.0	1.0	0.0	0.0	0.0	0.0	0.0	0.0	0.0	0.0	0.0	0.0	0.0	0.0	1.0	0.0	0.0	0.0	0.0
FNBP4	23360	symbol	H. sapiens	23360	H. sapiens	FNBP4	formin binding protein 4			Predicted intracellular proteins	Nuclear speckles (Enhanced)				0.0	0.0	0.0	0.0	0.0	0.0	0.0	0.0	0.0	0.0	0.0	0.0	0.0	0.0	0.0	0.0	0.0	0.0	0.0	0.0
NES	10763	symbol	H. sapiens	10763	H. sapiens	NES	nestin	GO:0030842 regulation of intermediate filament depolymerization;GO:0030844 positive regulation of intermediate filament depolymerization;GO:0045106 intermediate filament depolymerization		Predicted intracellular proteins	Intermediate filaments (Enhanced)				0.0	1.0	0.0	1.0	0.0	0.0	0.0	0.0	0.0	0.0	0.0	0.0	0.0	0.0	0.0	0.0	0.0	1.0	0.0	0.0
PROS1	5627	symbol	H. sapiens	5627	H. sapiens	PROS1	protein S	GO:0042730 fibrinolysis;GO:0030195 negative regulation of blood coagulation;GO:1900047 negative regulation of hemostasis		Candidate cardiovascular disease genes; Predicted intracellular proteins; Predicted secreted proteins; FDA approved drug targets:Small molecule drugs; Disease related genes		Drotrecogin alfa; Menadione; Sodium tetradecyl sulfate; Kappadione		(M5946)HALLMARK COAGULATION; (M5934)HALLMARK XENOBIOTIC METABOLISM	1.0	0.0	0.0	0.0	0.0	1.0	0.0	0.0	0.0	0.0	0.0	0.0	0.0	0.0	0.0	0.0	0.0	1.0	0.0	1.0
INPP4B	8821	symbol	H. sapiens	8821	H. sapiens	INPP4B	inositol polyphosphate-4-phosphatase type II B	GO:0036092 phosphatidylinositol-3-phosphate biosynthetic process;GO:0046855 inositol phosphate dephosphorylation;GO:0046838 phosphorylated carbohydrate dephosphorylation		Predicted intracellular proteins; ENZYME proteins:Hydrolases; Enzymes	Centrosome (Approved)			(M5908)HALLMARK ANDROGEN RESPONSE; (M5942)HALLMARK UV RESPONSE DN	0.0	0.0	0.0	0.0	0.0	0.0	0.0	0.0	0.0	0.0	0.0	1.0	0.0	0.0	0.0	0.0	0.0	0.0	0.0	0.0
CCND1	595	symbol	H. sapiens	595	H. sapiens	CCND1	cyclin D1	GO:0000320 re-entry into mitotic cell cycle;GO:0033601 positive regulation of mammary gland epithelial cell proliferation;GO:0033197 response to vitamin E		Cancer-related genes:Candidate cancer biomarkers; Cancer-related genes:Mutated cancer genes; Predicted intracellular proteins; FDA approved drug targets:Small molecule drugs; Disease related genes; Cancer-related genes:Mutational cancer driver genes	Nucleoplasm (Supported)	Acetylsalicylic acid; Arsenic trioxide; Encorafenib; Bryostatin 1	(M209)PID P38 GAMMA DELTA PATHWAY; (M3686)SA REG CASCADE OF CYCLIN EXPR; (M1529)SA G1 AND S PHASES	(M5903)HALLMARK NOTCH SIGNALING; (M5908)HALLMARK ANDROGEN RESPONSE; (M5902)HALLMARK APOPTOSIS	1.0	0.0	1.0	0.0	0.0	1.0	1.0	1.0	0.0	0.0	0.0	1.0	0.0	0.0	1.0	0.0	1.0	0.0	0.0	0.0
SLC27A6	28965	symbol	H. sapiens	28965	H. sapiens	SLC27A6	solute carrier family 27 member 6	GO:0000038 very long-chain fatty acid metabolic process;GO:0015909 long-chain fatty acid transport;GO:0015908 fatty acid transport		Predicted intracellular proteins; Transporters	Nuclear bodies (Approved)				0.0	0.0	0.0	0.0	0.0	0.0	0.0	0.0	0.0	0.0	0.0	0.0	0.0	0.0	0.0	0.0	0.0	0.0	0.0	0.0
CCDC80	151887	symbol	H. sapiens	151887	H. sapiens	CCDC80	coiled-coil domain containing 80	GO:0010811 positive regulation of cell-substrate adhesion;GO:0010810 regulation of cell-substrate adhesion;GO:0030198 extracellular matrix organization		Predicted intracellular proteins; Predicted secreted proteins					1.0	0.0	0.0	0.0	0.0	0.0	0.0	1.0	0.0	0.0	0.0	0.0	0.0	0.0	0.0	0.0	0.0	0.0	0.0	0.0
UACA	55075	symbol	H. sapiens	55075	H. sapiens	UACA	uveal autoantigen with coiled-coil domains and ankyrin repeats	GO:1901223 negative regulation of NIK/NF-kappaB signaling;GO:1901222 regulation of NIK/NF-kappaB signaling;GO:0043280 positive regulation of cysteine-type endopeptidase activity involved in apoptotic process		Predicted intracellular proteins	Nucleoplasm (Supported); Additional: Cytosol				0.0	0.0	0.0	0.0	0.0	1.0	0.0	0.0	0.0	0.0	0.0	0.0	0.0	0.0	0.0	0.0	0.0	1.0	0.0	0.0
NRP1	8829	symbol	H. sapiens	8829	H. sapiens	NRP1	neuropilin 1	GO:0060301 positive regulation of cytokine activity;GO:1902378 VEGF-activated neuropilin signaling pathway involved in axon guidance;GO:1905040 otic placode development		Cancer-related genes:Candidate cancer biomarkers; Predicted intracellular proteins; Predicted secreted proteins; CD markers		Palifermin; Pegaptanib	(M137)PID VEGF VEGFR PATHWAY; (M226)PID VEGFR1 PATHWAY	(M5919)HALLMARK HEDGEHOG SIGNALING; (M5944)HALLMARK ANGIOGENESIS; (M5942)HALLMARK UV RESPONSE DN	0.0	1.0	1.0	1.0	1.0	1.0	1.0	1.0	1.0	0.0	1.0	0.0	1.0	0.0	0.0	0.0	1.0	0.0	0.0	1.0
YPEL2	388403	symbol	H. sapiens	388403	H. sapiens	YPEL2	yippee like 2			Predicted intracellular proteins					0.0	0.0	0.0	0.0	0.0	0.0	0.0	0.0	0.0	0.0	0.0	0.0	0.0	0.0	0.0	0.0	0.0	0.0	0.0	0.0
TIMP1	7076	symbol	H. sapiens	7076	H. sapiens	TIMP1	TIMP metallopeptidase inhibitor 1	GO:0002248 connective tissue replacement involved in inflammatory response wound healing;GO:1901164 negative regulation of trophoblast cell migration;GO:0002246 wound healing involved in inflammatory response		Cancer-related genes:Candidate cancer biomarkers; Candidate cardiovascular disease genes; Predicted secreted proteins; Predicted intracellular proteins	Golgi apparatus (Approved)		(M183)PID IL6 7 PATHWAY; (M167)PID AP1 PATHWAY; (M3468)NABA ECM REGULATORS	(M5944)HALLMARK ANGIOGENESIS; (M5946)HALLMARK COAGULATION; (M5902)HALLMARK APOPTOSIS	1.0	0.0	1.0	0.0	0.0	1.0	1.0	1.0	0.0	0.0	0.0	1.0	0.0	1.0	0.0	1.0	0.0	1.0	1.0	0.0
SEMA5A	9037	symbol	H. sapiens	9037	H. sapiens	SEMA5A	semaphorin 5A	GO:1990256 signal clustering;GO:0048842 positive regulation of axon extension involved in axon guidance;GO:0030836 positive regulation of actin filament depolymerization		Predicted intracellular proteins			(M5880)NABA ECM AFFILIATED; (M5885)NABA MATRISOME ASSOCIATED; (M5889)NABA MATRISOME		0.0	1.0	1.0	1.0	0.0	0.0	1.0	1.0	1.0	0.0	0.0	0.0	0.0	0.0	0.0	0.0	1.0	1.0	0.0	1.0
XPO4	64328	symbol	H. sapiens	64328	H. sapiens	XPO4	exportin 4	GO:0046827 positive regulation of protein export from nucleus;GO:0046825 regulation of protein export from nucleus;GO:0006611 protein export from nucleus		Transporters:Transporter channels and pores; Predicted intracellular proteins	Cytosol;Nucleoplasm (Supported)				0.0	0.0	0.0	0.0	0.0	0.0	0.0	0.0	0.0	0.0	0.0	0.0	0.0	0.0	0.0	0.0	0.0	0.0	0.0	0.0
FBXO9	26268	symbol	H. sapiens	26268	H. sapiens	FBXO9	F-box protein 9	GO:0031146 SCF-dependent proteasomal ubiquitin-dependent protein catabolic process;GO:0032006 regulation of TOR signaling;GO:0031929 TOR signaling		Predicted intracellular proteins	Centrosome (Approved)			(M5945)HALLMARK HEME METABOLISM	0.0	0.0	0.0	0.0	0.0	0.0	0.0	0.0	0.0	0.0	0.0	0.0	0.0	0.0	0.0	0.0	0.0	0.0	0.0	0.0
ZFP57	346171	symbol	H. sapiens	346171	H. sapiens	ZFP57	ZFP57 zinc finger protein	GO:0043045 DNA methylation involved in embryo development;GO:1901538 changes to DNA methylation involved in embryo development;GO:0006349 regulation of gene expression by genetic imprinting		Transcription factors:Zinc-coordinating DNA-binding domains; Disease related genes; Predicted intracellular proteins					0.0	0.0	0.0	0.0	0.0	0.0	0.0	0.0	0.0	0.0	0.0	0.0	0.0	0.0	0.0	0.0	0.0	0.0	0.0	0.0
IGFBP2	3485	symbol	H. sapiens	3485	H. sapiens	IGFBP2	insulin like growth factor binding protein 2	GO:0010226 response to lithium ion;GO:0043567 regulation of insulin-like growth factor receptor signaling pathway;GO:0042104 positive regulation of activated T cell proliferation		Cancer-related genes:Candidate cancer biomarkers; Predicted intracellular proteins; Predicted secreted proteins	Endoplasmic reticulum (Approved)		(M3008)NABA ECM GLYCOPROTEINS; (M5884)NABA CORE MATRISOME; (M5889)NABA MATRISOME	(M5941)HALLMARK UV RESPONSE UP; (M5930)HALLMARK EPITHELIAL MESENCHYMAL TRANSITION; (M5956)HALLMARK KRAS SIGNALING DN	1.0	0.0	0.0	1.0	0.0	0.0	1.0	1.0	0.0	0.0	0.0	0.0	0.0	1.0	0.0	0.0	0.0	0.0	0.0	0.0
MYOF	26509	symbol	H. sapiens	26509	H. sapiens	MYOF	myoferlin	GO:0033292 T-tubule organization;GO:0001778 plasma membrane repair;GO:0007520 myoblast fusion		Predicted intracellular proteins	Vesicles (Supported); Additional: Plasma membrane		(M237)PID VEGFR1 2 PATHWAY	(M5906)HALLMARK ESTROGEN RESPONSE EARLY; (M5907)HALLMARK ESTROGEN RESPONSE LATE	0.0	0.0	0.0	0.0	1.0	1.0	0.0	0.0	0.0	1.0	0.0	0.0	0.0	0.0	0.0	0.0	0.0	0.0	0.0	0.0
MGP	4256	symbol	H. sapiens	4256	H. sapiens	MGP	matrix Gla protein	GO:0001502 cartilage condensation;GO:0098743 cell aggregation;GO:0030500 regulation of bone mineralization		Predicted intracellular proteins; Predicted secreted proteins; Disease related genes		Calcium	(M65)PID FRA PATHWAY; (M3008)NABA ECM GLYCOPROTEINS; (M5884)NABA CORE MATRISOME	(M5930)HALLMARK EPITHELIAL MESENCHYMAL TRANSITION	1.0	0.0	0.0	0.0	0.0	0.0	0.0	0.0	0.0	0.0	0.0	1.0	0.0	0.0	0.0	1.0	0.0	0.0	1.0	0.0
THBS1	7057	symbol	H. sapiens	7057	H. sapiens	THBS1	thrombospondin 1	GO:0010751 negative regulation of nitric oxide mediated signal transduction;GO:0002581 negative regulation of antigen processing and presentation of peptide or polysaccharide antigen via MHC class II;GO:0010748 negative regulation of long-chain fatty acid import across plasma membrane		Cancer-related genes:Candidate cancer biomarkers; Candidate cardiovascular disease genes; Predicted secreted proteins	Plasma membrane (Approved)		(M165)PID SYNDECAN 4 PATHWAY; (M277)PID INTEGRIN A4B1 PATHWAY; (M53)PID INTEGRIN3 PATHWAY	(M5896)HALLMARK TGF BETA SIGNALING; (M5946)HALLMARK COAGULATION; (M5930)HALLMARK EPITHELIAL MESENCHYMAL TRANSITION	1.0	0.0	1.0	1.0	0.0	1.0	1.0	1.0	1.0	1.0	1.0	0.0	0.0	1.0	1.0	0.0	0.0	1.0	0.0	1.0
NPR3	4883	symbol	H. sapiens	4883	H. sapiens	NPR3	natriuretic peptide receptor 3	GO:0002158 osteoclast proliferation;GO:0030157 pancreatic juice secretion;GO:0035810 positive regulation of urine volume		Predicted intracellular proteins	Cytosol (Approved)	Nesiritide			0.0	0.0	0.0	1.0	0.0	1.0	1.0	0.0	0.0	0.0	0.0	0.0	0.0	0.0	1.0	0.0	0.0	1.0	1.0	0.0
PROX1	5629	symbol	H. sapiens	5629	H. sapiens	PROX1	prospero homeobox 1	GO:0002194 hepatocyte cell migration;GO:0043049 otic placode formation;GO:0061114 branching involved in pancreas morphogenesis		Predicted intracellular proteins; Transcription factors:Helix-turn-helix domains	Nucleoplasm (Enhanced); Additional: Cytosol				0.0	1.0	1.0	1.0	1.0	0.0	1.0	0.0	0.0	0.0	0.0	0.0	1.0	0.0	0.0	0.0	0.0	0.0	0.0	0.0
RUNX1T1	862	symbol	H. sapiens	862	H. sapiens	RUNX1T1	RUNX1 partner transcriptional co-repressor 1	GO:0045599 negative regulation of fat cell differentiation;GO:0045598 regulation of fat cell differentiation;GO:0045444 fat cell differentiation		Predicted intracellular proteins; Disease related genes; Cancer-related genes	Nucleoplasm (Supported)				0.0	0.0	0.0	0.0	0.0	0.0	0.0	0.0	0.0	0.0	0.0	0.0	0.0	0.0	0.0	0.0	1.0	0.0	0.0	0.0
COL3A1	1281	symbol	H. sapiens	1281	H. sapiens	COL3A1	collagen type III alpha 1 chain	GO:2001223 negative regulation of neuron migration;GO:0035025 positive regulation of Rho protein signal transduction;GO:0018149 peptide cross-linking		Predicted intracellular proteins; Predicted secreted proteins; Disease related genes	Endoplasmic reticulum (Approved)	Collagenase clostridium histolyticum	(M3005)NABA COLLAGENS; (M198)PID SYNDECAN 1 PATHWAY; (M8)PID ENDOTHELIN PATHWAY	(M5944)HALLMARK ANGIOGENESIS; (M5942)HALLMARK UV RESPONSE DN; (M5909)HALLMARK MYOGENESIS	1.0	1.0	1.0	1.0	1.0	1.0	1.0	1.0	1.0	0.0	1.0	0.0	0.0	1.0	0.0	0.0	0.0	0.0	1.0	1.0
RGS5	8490	symbol	H. sapiens	8490	H. sapiens	RGS5	regulator of G protein signaling 5	GO:0008277 regulation of G protein-coupled receptor signaling pathway;GO:0009968 negative regulation of signal transduction;GO:0007186 G protein-coupled receptor signaling pathway		Predicted intracellular proteins					0.0	0.0	0.0	0.0	0.0	0.0	0.0	0.0	0.0	0.0	0.0	0.0	0.0	0.0	0.0	0.0	0.0	0.0	0.0	0.0
GNG11	2791	symbol	H. sapiens	2791	H. sapiens	GNG11	G protein subunit gamma 11	GO:0007186 G protein-coupled receptor signaling pathway;GO:0007165 signal transduction;GO:0023052 signaling		Predicted intracellular proteins; RAS pathway related proteins				(M5953)HALLMARK KRAS SIGNALING UP	1.0	0.0	0.0	0.0	0.0	1.0	0.0	0.0	0.0	0.0	0.0	0.0	0.0	0.0	0.0	0.0	0.0	0.0	0.0	0.0
CHRM2	1129	symbol	H. sapiens	1129	H. sapiens	CHRM2	cholinergic receptor muscarinic 2	GO:0007207 phospholipase C-activating G protein-coupled acetylcholine receptor signaling pathway;GO:0007197 adenylate cyclase-inhibiting G protein-coupled acetylcholine receptor signaling pathway;GO:0007213 G protein-coupled acetylcholine receptor signaling pathway		FDA approved drug targets:Small molecule drugs; G-protein coupled receptors:GPCRs excl olfactory receptors; Disease related genes		Succinylcholine; Ziprasidone; Disopyramide; Ipratropium; Olanzapine; Terfenadine; Clozapine; Trihexyphenidyl; Oxyphencyclimine; Procyclidine; Profenamine; Loxapine; Carbamoylcholine; Hyoscyamine; Cyproheptadine; Imipramine; Methscopolamine bromide; Gallamine triethiodide; Darifenacin; Tridihexethyl; Triflupromazine; Anisotropine methylbromide; Atropine; Nicardipine; Homatropine methylbromide; Roc…			1.0	0.0	0.0	0.0	0.0	0.0	0.0	0.0	0.0	1.0	0.0	0.0	0.0	1.0	0.0	0.0	0.0	0.0	0.0	0.0
RBM3	5935	symbol	H. sapiens	5935	H. sapiens	RBM3	RNA binding motif protein 3	GO:0048026 positive regulation of mRNA splicing, via spliceosome;GO:0050685 positive regulation of mRNA processing;GO:0033120 positive regulation of RNA splicing		Predicted intracellular proteins	Nucleoplasm (Enhanced)				0.0	0.0	0.0	0.0	0.0	0.0	0.0	0.0	0.0	0.0	0.0	0.0	0.0	0.0	0.0	0.0	0.0	0.0	0.0	0.0
VIM	7431	symbol	H. sapiens	7431	H. sapiens	VIM	vimentin	GO:0060020 Bergmann glial cell differentiation;GO:0071225 cellular response to muramyl dipeptide;GO:0070307 lens fiber cell development		Predicted intracellular proteins; Disease related genes	Intermediate filaments (Supported)	Artenimol; Phenethyl Isothiocyanate	(M14)PID AURORA B PATHWAY; (M220)PID CASPASE PATHWAY	(M5930)HALLMARK EPITHELIAL MESENCHYMAL TRANSITION	0.0	1.0	0.0	1.0	0.0	0.0	0.0	0.0	0.0	0.0	1.0	1.0	1.0	1.0	0.0	0.0	0.0	0.0	0.0	0.0
GPC1	2817	symbol	H. sapiens	2817	H. sapiens	GPC1	glypican 1	GO:0030200 heparan sulfate proteoglycan catabolic process;GO:0030167 proteoglycan catabolic process;GO:2001016 positive regulation of skeletal muscle cell differentiation		Predicted intracellular proteins; Disease related genes	Cytosol;Plasma membrane (Supported)		(M33)PID GLYPICAN 1PATHWAY; (M5880)NABA ECM AFFILIATED; (M5885)NABA MATRISOME ASSOCIATED	(M5891)HALLMARK HYPOXIA; (M5930)HALLMARK EPITHELIAL MESENCHYMAL TRANSITION; (M5937)HALLMARK GLYCOLYSIS	1.0	0.0	0.0	1.0	1.0	1.0	0.0	0.0	0.0	0.0	1.0	1.0	1.0	0.0	1.0	0.0	0.0	1.0	0.0	0.0
F3	2152	symbol	H. sapiens	2152	H. sapiens	F3	coagulation factor III, tissue factor	GO:0002543 activation of blood coagulation via clotting cascade;GO:0002541 activation of plasma proteins involved in acute inflammatory response;GO:0010641 positive regulation of platelet-derived growth factor receptor signaling pathway		Cancer-related genes:Candidate cancer biomarkers; CD markers; Candidate cardiovascular disease genes; FDA approved drug targets:Biotech drugs; Predicted intracellular proteins; Predicted secreted proteins	Vesicles (Approved)	Coagulation factor VIIa Recombinant Human; rNAPc2; 2-(4-HYDROXY-5-PHENYL-1H-PYRAZOL-3-YL)-1H-BENZOIMIDAZOLE-5-CARBOXAMIDINE; [2'-HYDROXY-3'-(1H-PYRROLO[3,2-C]PYRIDIN-2-YL)-BIPHENYL-3-YLMETHYL]-UREA; [5-(5-Amino-1H-pyrrolo[3,2-b]pyridin-2-yl)-6-hydroxy-3'-nitro-3-biphenylyl]acetic acid; Coagulation factor VII human		(M5946)HALLMARK COAGULATION; (M5942)HALLMARK UV RESPONSE DN; (M5890)HALLMARK TNFA SIGNALING VIA NFKB	1.0	0.0	1.0	0.0	0.0	1.0	0.0	0.0	0.0	0.0	0.0	1.0	0.0	0.0	0.0	0.0	0.0	0.0	0.0	1.0
MAP4K4	9448	symbol	H. sapiens	9448	H. sapiens	MAP4K4	mitogen-activated protein kinase kinase kinase kinase 4	GO:0032014 positive regulation of ARF protein signal transduction;GO:0120180 cell-substrate junction disassembly;GO:0120181 focal adhesion disassembly	STE Ser/Thr protein kinase family	ENZYME proteins:Transferases; Predicted intracellular proteins; Kinases:STE Ser/Thr protein kinases; Enzymes		Fostamatinib	(M62)PID EPHB FWD PATHWAY; (M144)PID CERAMIDE PATHWAY; (M128)PID TNF PATHWAY		0.0	1.0	1.0	1.0	0.0	0.0	0.0	1.0	1.0	0.0	0.0	0.0	0.0	0.0	0.0	0.0	0.0	0.0	0.0	0.0
PTRF	284119	gene_synonym	H. sapiens	284119	H. sapiens	CAVIN1	caveolae associated protein 1	GO:0006363 termination of RNA polymerase I transcription;GO:0006361 transcription initiation from RNA polymerase I promoter;GO:0006353 DNA-templated transcription, termination		Predicted intracellular proteins; Disease related genes	Plasma membrane (Supported); Additional: Vesicles			(M5891)HALLMARK HYPOXIA; (M5905)HALLMARK ADIPOGENESIS	0.0	0.0	1.0	0.0	0.0	0.0	0.0	0.0	0.0	0.0	0.0	0.0	0.0	0.0	0.0	0.0	0.0	0.0	0.0	0.0
FAM198B	51313	gene_synonym	H. sapiens	51313	H. sapiens	GASK1B	golgi associated kinase 1B			Predicted intracellular proteins	Golgi apparatus;Nucleoplasm (Approved); Additional: Nucleoli fibrillar center				0.0	0.0	0.0	0.0	0.0	0.0	0.0	0.0	0.0	0.0	0.0	0.0	0.0	0.0	0.0	0.0	0.0	0.0	0.0	0.0
NAV1	89796	symbol	H. sapiens	89796	H. sapiens	NAV1	neuron navigator 1	GO:0001578 microtubule bundle formation;GO:0001764 neuron migration;GO:0000226 microtubule cytoskeleton organization		Predicted intracellular proteins	Microtubules (Approved)				0.0	0.0	0.0	1.0	0.0	0.0	0.0	0.0	0.0	0.0	0.0	0.0	0.0	0.0	0.0	0.0	0.0	0.0	0.0	0.0
PIK3IP1	113791	symbol	H. sapiens	113791	H. sapiens	PIK3IP1	phosphoinositide-3-kinase interacting protein 1	GO:0043553 negative regulation of phosphatidylinositol 3-kinase activity;GO:0090219 negative regulation of lipid kinase activity;GO:0014067 negative regulation of phosphatidylinositol 3-kinase signaling		Predicted intracellular proteins			(M5883)NABA SECRETED FACTORS; (M5885)NABA MATRISOME ASSOCIATED; (M5889)NABA MATRISOME		1.0	0.0	0.0	0.0	0.0	0.0	0.0	0.0	0.0	0.0	0.0	0.0	0.0	0.0	1.0	0.0	0.0	1.0	0.0	0.0
PHLDA1	22822	symbol	H. sapiens	22822	H. sapiens	PHLDA1	pleckstrin homology like domain family A member 1	GO:0045210 FasL biosynthetic process;GO:0009101 glycoprotein biosynthetic process;GO:0009100 glycoprotein metabolic process		Cancer-related genes:Mutational cancer driver genes; Predicted intracellular proteins	Nucleoli;Nucleoli rim (Supported); Additional: Nucleoplasm			(M5947)HALLMARK IL2 STAT5 SIGNALING; (M5890)HALLMARK TNFA SIGNALING VIA NFKB	0.0	0.0	0.0	0.0	0.0	0.0	0.0	0.0	0.0	0.0	0.0	0.0	0.0	0.0	0.0	0.0	0.0	0.0	0.0	0.0
ASPN	54829	symbol	H. sapiens	54829	H. sapiens	ASPN	asporin	GO:0070171 negative regulation of tooth mineralization;GO:0070170 regulation of tooth mineralization;GO:0034505 tooth mineralization		Predicted secreted proteins; Disease related genes	Nucleoplasm (Uncertain); Additional: Cytosol		(M5882)NABA PROTEOGLYCANS; (M5884)NABA CORE MATRISOME; (M5889)NABA MATRISOME		1.0	0.0	0.0	0.0	0.0	0.0	0.0	0.0	0.0	0.0	1.0	0.0	0.0	0.0	0.0	1.0	0.0	0.0	0.0	0.0
SPARC	6678	symbol	H. sapiens	6678	H. sapiens	SPARC	secreted protein acidic and cysteine rich	GO:0033591 response to L-ascorbic acid;GO:0009629 response to gravity;GO:0010288 response to lead ion		Cancer-related genes:Candidate cancer biomarkers; Predicted intracellular proteins; Predicted secreted proteins; Disease related genes	Vesicles (Approved)	Calcium citrate; Calcium Phosphate; Calcium phosphate dihydrate	(M3008)NABA ECM GLYCOPROTEINS; (M5884)NABA CORE MATRISOME; (M5889)NABA MATRISOME	(M5946)HALLMARK COAGULATION; (M5909)HALLMARK MYOGENESIS; (M5930)HALLMARK EPITHELIAL MESENCHYMAL TRANSITION	1.0	0.0	1.0	0.0	1.0	1.0	1.0	1.0	1.0	0.0	0.0	0.0	0.0	1.0	0.0	1.0	0.0	0.0	0.0	0.0
MGLL	11343	symbol	H. sapiens	11343	H. sapiens	MGLL	monoglyceride lipase	GO:2000124 regulation of endocannabinoid signaling pathway;GO:0071926 endocannabinoid signaling pathway;GO:0052651 monoacylglycerol catabolic process		Predicted intracellular proteins; ENZYME proteins:Hydrolases; Enzymes	Nucleoplasm (Enhanced)			(M5942)HALLMARK UV RESPONSE DN; (M5935)HALLMARK FATTY ACID METABOLISM; (M5905)HALLMARK ADIPOGENESIS	0.0	0.0	0.0	0.0	0.0	1.0	0.0	0.0	0.0	1.0	0.0	0.0	0.0	0.0	0.0	0.0	0.0	0.0	0.0	0.0
PCLO	27445	symbol	H. sapiens	27445	H. sapiens	PCLO	piccolo presynaptic cytomatrix protein	GO:0098928 presynaptic signal transduction;GO:0099526 presynapse to nucleus signaling pathway;GO:1904071 presynaptic active zone assembly		Predicted intracellular proteins; Disease related genes	Nuclear speckles;Plasma membrane (Approved)			(M5921)HALLMARK COMPLEMENT	0.0	0.0	0.0	0.0	0.0	0.0	0.0	0.0	1.0	0.0	0.0	0.0	0.0	0.0	0.0	0.0	0.0	0.0	0.0	0.0
NIN	51199	symbol	H. sapiens	51199	H. sapiens	NIN	ninein	GO:0090222 centrosome-templated microtubule nucleation;GO:0021540 corpus callosum morphogenesis;GO:0051418 microtubule nucleation by microtubule organizing center		Cancer-related genes:Mutational cancer driver genes; Disease related genes; Predicted intracellular proteins	Centrosome (Enhanced); Additional: Nucleoli;Nucleoli rim;Nucleoplasm			(M5893)HALLMARK MITOTIC SPINDLE; (M5953)HALLMARK KRAS SIGNALING UP	0.0	1.0	0.0	1.0	0.0	0.0	0.0	0.0	0.0	0.0	0.0	0.0	0.0	0.0	0.0	0.0	0.0	0.0	0.0	0.0
RASL11B	65997	symbol	H. sapiens	65997	H. sapiens	RASL11B	RAS like family 11 member B	GO:0030512 negative regulation of transforming growth factor beta receptor signaling pathway;GO:0017015 regulation of transforming growth factor beta receptor signaling pathway;GO:0090101 negative regulation of transmembrane receptor protein serine/threonine kinase signaling pathway		Predicted intracellular proteins	Nuclear bodies (Approved)				0.0	0.0	0.0	0.0	0.0	0.0	0.0	0.0	0.0	0.0	1.0	0.0	0.0	0.0	0.0	0.0	0.0	0.0	0.0	0.0
CASQ1	844	symbol	H. sapiens	844	H. sapiens	CASQ1	calsequestrin 1	GO:0014809 regulation of skeletal muscle contraction by regulation of release of sequestered calcium ion;GO:0014722 regulation of skeletal muscle contraction by calcium ion signaling;GO:1901341 positive regulation of store-operated calcium channel activity		Predicted intracellular proteins; Potential drug targets; Disease related genes; Transporters:Accessory Factors Involved in Transport	Mitochondria;Nucleoplasm (Approved)	Calcium citrate; Calcium Phosphate; Calcium levulinate; Calcium phosphate dihydrate		(M5909)HALLMARK MYOGENESIS	0.0	1.0	0.0	1.0	1.0	0.0	0.0	0.0	0.0	1.0	0.0	0.0	1.0	0.0	0.0	0.0	0.0	0.0	0.0	0.0
G0S2	50486	symbol	H. sapiens	50486	H. sapiens	G0S2	G0/G1 switch 2	GO:2001238 positive regulation of extrinsic apoptotic signaling pathway;GO:0120162 positive regulation of cold-induced thermogenesis;GO:2001235 positive regulation of apoptotic signaling pathway		Predicted intracellular proteins				(M5935)HALLMARK FATTY ACID METABOLISM; (M5890)HALLMARK TNFA SIGNALING VIA NFKB; (M5953)HALLMARK KRAS SIGNALING UP	0.0	0.0	0.0	0.0	0.0	0.0	0.0	0.0	1.0	0.0	0.0	0.0	0.0	0.0	0.0	0.0	0.0	0.0	0.0	0.0
DIO2	1734	symbol	H. sapiens	1734	H. sapiens	DIO2	iodothyronine deiodinase 2	GO:0042404 thyroid hormone catabolic process;GO:0001514 selenocysteine incorporation;GO:0006451 translational readthrough		Predicted intracellular proteins; Enzymes; ENZYME proteins:Oxidoreductases	Nucleoplasm;Vesicles (Approved); Additional: Plasma membrane			(M5948)HALLMARK BILE ACID METABOLISM	0.0	0.0	0.0	0.0	0.0	0.0	0.0	0.0	0.0	0.0	0.0	0.0	0.0	0.0	0.0	0.0	0.0	0.0	0.0	0.0
HLA-B	3106	symbol	H. sapiens	3106	H. sapiens	HLA-B	major histocompatibility complex, class I, B	GO:0042270 protection from natural killer cell mediated cytotoxicity;GO:0002484 antigen processing and presentation of endogenous peptide antigen via MHC class I via ER pathway;GO:0002486 antigen processing and presentation of endogenous peptide antigen via MHC class I via ER pathway, TAP-independent		Cancer-related genes:Mutated cancer genes; Cancer-related genes:Mutational cancer driver genes; Predicted intracellular proteins		Abacavir; N-Formylmethionine; Coccidioides immitis spherule		(M5913)HALLMARK INTERFERON GAMMA RESPONSE	1.0	0.0	0.0	0.0	0.0	0.0	0.0	0.0	0.0	0.0	0.0	1.0	0.0	0.0	0.0	0.0	0.0	0.0	0.0	1.0
MAP2	4133	symbol	H. sapiens	4133	H. sapiens	MAP2	microtubule associated protein 2	GO:1901951 regulation of anterograde dense core granule transport;GO:1901953 positive regulation of anterograde dense core granule transport;GO:1904809 regulation of dense core granule transport		Predicted intracellular proteins; FDA approved drug targets:Small molecule drugs	Cytosol;Plasma membrane (Approved)	Estramustine; Paclitaxel; Docetaxel	(M87)PID LKB1 PATHWAY		0.0	1.0	1.0	1.0	0.0	0.0	0.0	0.0	0.0	0.0	0.0	0.0	0.0	0.0	0.0	0.0	1.0	0.0	0.0	0.0
BGN	633	symbol	H. sapiens	633	H. sapiens	BGN	biglycan	GO:0061975 articular cartilage development;GO:0019800 peptide cross-linking via chondroitin 4-sulfate glycosaminoglycan;GO:0030204 chondroitin sulfate metabolic process		Predicted secreted proteins; Disease related genes	Golgi apparatus (Approved); Additional: Endoplasmic reticulum		(M264)PID TOLL ENDOGENOUS PATHWAY; (M5882)NABA PROTEOGLYCANS; (M5884)NABA CORE MATRISOME	(M5902)HALLMARK APOPTOSIS; (M5891)HALLMARK HYPOXIA; (M5930)HALLMARK EPITHELIAL MESENCHYMAL TRANSITION	1.0	0.0	0.0	0.0	0.0	0.0	0.0	0.0	0.0	0.0	0.0	0.0	0.0	0.0	0.0	1.0	0.0	0.0	1.0	0.0
CA3	761	symbol	H. sapiens	761	H. sapiens	CA3	carbonic anhydrase 3	GO:0006730 one-carbon metabolic process;GO:0045471 response to ethanol;GO:0097305 response to alcohol		Predicted intracellular proteins; Enzymes; ENZYME proteins:Lyases; FDA approved drug targets:Small molecule drugs		Topiramate; Ethoxzolamide; Sulpiride; Celecoxib; Valdecoxib; Methazolamide; Acetazolamide; Dorzolamide; Zonisamide; Diclofenamide; Brinzolamide; Ellagic acid; Saccharin			0.0	0.0	0.0	0.0	0.0	0.0	0.0	0.0	0.0	0.0	0.0	0.0	0.0	0.0	0.0	0.0	0.0	0.0	0.0	0.0
TINAGL1	64129	symbol	H. sapiens	64129	H. sapiens	TINAGL1	tubulointerstitial nephritis antigen like 1	GO:0016197 endosomal transport;GO:0046907 intracellular transport;GO:0016192 vesicle-mediated transport		Predicted intracellular proteins; Peptidases:Cysteine-type peptidases; Enzymes; Predicted secreted proteins			(M3008)NABA ECM GLYCOPROTEINS; (M5884)NABA CORE MATRISOME; (M5889)NABA MATRISOME		1.0	0.0	0.0	0.0	0.0	0.0	0.0	0.0	0.0	0.0	0.0	0.0	0.0	0.0	0.0	0.0	0.0	0.0	0.0	0.0
GOLGA8B	440270	symbol	H. sapiens	440270	H. sapiens	GOLGA8B	golgin A8 family member B	GO:0051225 spindle assembly;GO:0007030 Golgi organization;GO:0007051 spindle organization		Predicted intracellular proteins	Golgi apparatus (Approved); Additional: Cytosol				0.0	0.0	0.0	0.0	0.0	0.0	0.0	0.0	0.0	0.0	0.0	0.0	0.0	0.0	0.0	0.0	0.0	0.0	0.0	0.0
TMEM176B	28959	symbol	H. sapiens	28959	H. sapiens	TMEM176B	transmembrane protein 176B	GO:2001199 negative regulation of dendritic cell differentiation;GO:2001198 regulation of dendritic cell differentiation;GO:0097028 dendritic cell differentiation			Golgi apparatus (Approved); Additional: Nucleoplasm;Plasma membrane			(M5934)HALLMARK XENOBIOTIC METABOLISM; (M5953)HALLMARK KRAS SIGNALING UP	0.0	0.0	0.0	0.0	0.0	0.0	0.0	0.0	0.0	0.0	0.0	0.0	0.0	0.0	0.0	0.0	1.0	0.0	0.0	1.0
MAGI1	9223	symbol	H. sapiens	9223	H. sapiens	MAGI1	membrane associated guanylate kinase, WW and PDZ domain containing 1	GO:0022409 positive regulation of cell-cell adhesion;GO:0045785 positive regulation of cell adhesion;GO:0022407 regulation of cell-cell adhesion		Cancer-related genes:Candidate cancer biomarkers; Predicted intracellular proteins	Cell Junctions (Supported); Additional: Nucleoplasm				1.0	0.0	0.0	0.0	0.0	0.0	0.0	1.0	0.0	0.0	0.0	0.0	0.0	0.0	0.0	0.0	0.0	0.0	0.0	0.0
MID1	4281	symbol	H. sapiens	4281	H. sapiens	MID1	midline 1	GO:0035372 protein localization to microtubule;GO:0007026 negative regulation of microtubule depolymerization;GO:0031114 regulation of microtubule depolymerization		ENZYME proteins:Transferases; Predicted intracellular proteins; Enzymes; Disease related genes; Potential drug targets	Centriolar satellite (Approved)			(M5893)HALLMARK MITOTIC SPINDLE	0.0	1.0	0.0	1.0	0.0	0.0	0.0	0.0	0.0	0.0	0.0	1.0	0.0	0.0	0.0	0.0	0.0	0.0	0.0	0.0
PCNXL4	64430	gene_synonym	H. sapiens	64430	H. sapiens	PCNX4	pecanex 4			Predicted intracellular proteins	Cytosol (Approved)				0.0	0.0	0.0	0.0	0.0	0.0	0.0	0.0	0.0	0.0	0.0	0.0	0.0	0.0	0.0	0.0	0.0	0.0	0.0	0.0
CENPA	1058	symbol	H. sapiens	1058	H. sapiens	CENPA	centromere protein A	GO:0051382 kinetochore assembly;GO:0051383 kinetochore organization;GO:0071459 protein localization to chromosome, centromeric region		Predicted intracellular proteins	Nucleoplasm (Supported)		(M242)PID AURORA A PATHWAY; (M14)PID AURORA B PATHWAY; (M176)PID FOXM1 PATHWAY	(M5901)HALLMARK G2M CHECKPOINT; (M5937)HALLMARK GLYCOLYSIS	0.0	0.0	0.0	0.0	0.0	0.0	0.0	0.0	0.0	0.0	0.0	0.0	0.0	0.0	0.0	0.0	0.0	0.0	0.0	0.0
S1PR1	1901	symbol	H. sapiens	1901	H. sapiens	S1PR1	sphingosine-1-phosphate receptor 1	GO:0003245 cardiac muscle tissue growth involved in heart morphogenesis;GO:0003241 growth involved in heart morphogenesis;GO:0001955 blood vessel maturation		Cancer-related genes:Candidate cancer biomarkers; G-protein coupled receptors:Lysolipids receptors; CD markers; Transporters; FDA approved drug targets:Biotech drugs; G-protein coupled receptors:GPCRs excl olfactory receptors	Vesicles (Supported)	Fingolimod; Asfotase alfa; Siponimod; Ozanimod	(M103)PID S1P S1P1 PATHWAY; (M155)PID S1P META PATHWAY; (M55)PID S1P S1P3 PATHWAY		0.0	1.0	1.0	1.0	1.0	0.0	0.0	1.0	0.0	0.0	0.0	1.0	1.0	0.0	0.0	1.0	0.0	0.0	0.0	0.0
UCHL1	7345	symbol	H. sapiens	7345	H. sapiens	UCHL1	ubiquitin C-terminal hydrolase L1	GO:0007412 axon target recognition;GO:0019896 axonal transport of mitochondrion;GO:0034643 establishment of mitochondrion localization, microtubule-mediated		Peptidases:Cysteine-type peptidases; Predicted intracellular proteins; ENZYME proteins:Hydrolases; Enzymes; Disease related genes; Potential drug targets	Cytosol (Supported); Additional: Nucleoplasm	Phenethyl Isothiocyanate	(M275)PID ALPHA SYNUCLEIN PATHWAY		0.0	0.0	0.0	1.0	1.0	0.0	0.0	0.0	0.0	0.0	0.0	0.0	0.0	0.0	0.0	0.0	0.0	1.0	0.0	0.0
KMT2A	4297	symbol	H. sapiens	4297	H. sapiens	KMT2A	lysine methyltransferase 2A	GO:1905642 negative regulation of DNA methylation;GO:0071440 regulation of histone H3-K14 acetylation;GO:0044648 histone H3-K4 dimethylation		ENZYME proteins:Transferases; Transcription factors:Zinc-coordinating DNA-binding domains; Cancer-related genes:Mutated cancer genes; Predicted intracellular proteins; Enzymes; Disease related genes; Cancer-related genes:Mutational cancer driver genes; Potential drug targets	Nucleoplasm (Supported); Additional: Cytosol				1.0	1.0	0.0	0.0	0.0	0.0	0.0	0.0	0.0	1.0	0.0	0.0	0.0	0.0	0.0	0.0	0.0	0.0	0.0	0.0
WASL	8976	symbol	H. sapiens	8976	H. sapiens	WASL	WASP like actin nucleation promoting factor	GO:1903526 negative regulation of membrane tubulation;GO:2000370 positive regulation of clathrin-dependent endocytosis;GO:1903525 regulation of membrane tubulation		Predicted intracellular proteins	Cytosol (Approved); Additional: Nucleoli		(M193)PID NEPHRIN NEPH1 PATHWAY; (M108)PID NETRIN PATHWAY; (M127)PID ERBB1 RECEPTOR PROXIMAL PATHWAY	(M5893)HALLMARK MITOTIC SPINDLE; (M5915)HALLMARK APICAL JUNCTION	0.0	1.0	0.0	1.0	0.0	0.0	1.0	0.0	1.0	0.0	0.0	0.0	0.0	0.0	0.0	0.0	0.0	0.0	0.0	1.0
SLITRK4	139065	symbol	H. sapiens	139065	H. sapiens	SLITRK4	SLIT and NTRK like family member 4	GO:0099174 regulation of presynapse organization;GO:1905606 regulation of presynapse assembly;GO:0099054 presynapse assembly			Microtubules (Uncertain)				0.0	0.0	0.0	1.0	0.0	0.0	0.0	0.0	1.0	0.0	0.0	0.0	0.0	0.0	0.0	0.0	0.0	0.0	0.0	0.0
MAP3K7CL	56911	symbol	H. sapiens	56911	H. sapiens	MAP3K7CL	MAP3K7 C-terminal like			Predicted intracellular proteins	Nucleoplasm (Approved)				0.0	0.0	0.0	0.0	0.0	0.0	0.0	0.0	0.0	0.0	0.0	0.0	0.0	0.0	0.0	0.0	0.0	0.0	0.0	0.0
PACS1	55690	symbol	H. sapiens	55690	H. sapiens	PACS1	phosphofurin acidic cluster sorting protein 1	GO:0034067 protein localization to Golgi apparatus;GO:0072659 protein localization to plasma membrane;GO:1990778 protein localization to cell periphery		Predicted intracellular proteins; Disease related genes	Cytosol;Microtubules (Approved)				0.0	0.0	0.0	0.0	0.0	0.0	0.0	0.0	0.0	0.0	0.0	0.0	0.0	0.0	0.0	0.0	0.0	0.0	0.0	0.0
RBMS3	27303	symbol	H. sapiens	27303	H. sapiens	RBMS3	RNA binding motif single stranded interacting protein 3	GO:0002357 defense response to tumor cell;GO:0002347 response to tumor cell;GO:0090090 negative regulation of canonical Wnt signaling pathway		Predicted intracellular proteins	Vesicles (Approved)				0.0	0.0	0.0	0.0	0.0	0.0	0.0	0.0	0.0	0.0	0.0	0.0	0.0	0.0	0.0	0.0	0.0	0.0	0.0	0.0
CXXC5	51523	symbol	H. sapiens	51523	H. sapiens	CXXC5	CXXC finger protein 5	GO:0043123 positive regulation of I-kappaB kinase/NF-kappaB signaling;GO:0043122 regulation of I-kappaB kinase/NF-kappaB signaling;GO:0007249 I-kappaB kinase/NF-kappaB signaling		Predicted intracellular proteins	Nucleoplasm (Supported); Additional: Cytosol				0.0	0.0	0.0	0.0	0.0	0.0	0.0	0.0	0.0	0.0	0.0	0.0	0.0	0.0	0.0	0.0	0.0	0.0	0.0	0.0
TM7SF2	7108	symbol	H. sapiens	7108	H. sapiens	TM7SF2	transmembrane 7 superfamily member 2	GO:0006695 cholesterol biosynthetic process;GO:1902653 secondary alcohol biosynthetic process;GO:0016126 sterol biosynthetic process		Predicted intracellular proteins; Enzymes; ENZYME proteins:Oxidoreductases	Endoplasmic reticulum (Supported); Additional: Vesicles			(M5892)HALLMARK CHOLESTEROL HOMEOSTASIS; (M5924)HALLMARK MTORC1 SIGNALING	0.0	0.0	0.0	0.0	0.0	0.0	0.0	0.0	0.0	0.0	0.0	0.0	0.0	0.0	0.0	0.0	0.0	0.0	0.0	0.0
IRX6	79190	symbol	H. sapiens	79190	H. sapiens	IRX6	iroquois homeobox 6	GO:0045944 positive regulation of transcription by RNA polymerase II;GO:0030182 neuron differentiation;GO:0048699 generation of neurons		Predicted intracellular proteins; Transcription factors:Helix-turn-helix domains	Mitochondria;Nucleoplasm (Approved)				0.0	0.0	0.0	0.0	0.0	0.0	0.0	0.0	0.0	0.0	0.0	0.0	0.0	0.0	0.0	0.0	0.0	0.0	0.0	0.0
HDAC9	9734	symbol	H. sapiens	9734	H. sapiens	HDAC9	histone deacetylase 9	GO:1990678 histone H4-K16 deacetylation;GO:0051005 negative regulation of lipoprotein lipase activity;GO:0034983 peptidyl-lysine deacetylation		Predicted intracellular proteins; FDA approved drug targets:Small molecule drugs; ENZYME proteins:Hydrolases; Enzymes; Disease related genes	Nucleoplasm (Approved)	Valproic acid	(M30)PID HDAC CLASSII PATHWAY; (M101)PID HDAC CLASSI PATHWAY	(M5950)HALLMARK ALLOGRAFT REJECTION; (M5953)HALLMARK KRAS SIGNALING UP	0.0	0.0	1.0	1.0	1.0	1.0	0.0	0.0	0.0	0.0	0.0	1.0	0.0	1.0	0.0	0.0	0.0	1.0	0.0	1.0
PWAR6	100506965	symbol	H. sapiens	100506965	H. sapiens	PWAR6	Prader Willi/Angelman region RNA 6								0.0	0.0	0.0	0.0	0.0	0.0	0.0	0.0	0.0	0.0	0.0	0.0	0.0	0.0	0.0	0.0	0.0	0.0	0.0	0.0
COL15A1	1306	symbol	H. sapiens	1306	H. sapiens	COL15A1	collagen type XV alpha 1 chain	GO:0001886 endothelial cell morphogenesis;GO:0003382 epithelial cell morphogenesis;GO:0001885 endothelial cell development		Predicted secreted proteins	Endoplasmic reticulum (Approved)		(M5887)NABA BASEMENT MEMBRANES; (M3005)NABA COLLAGENS; (M198)PID SYNDECAN 1 PATHWAY	(M5905)HALLMARK ADIPOGENESIS; (M5909)HALLMARK MYOGENESIS	1.0	0.0	1.0	1.0	0.0	0.0	0.0	0.0	0.0	0.0	0.0	0.0	0.0	0.0	0.0	0.0	0.0	0.0	0.0	0.0
HSPA2	3306	symbol	H. sapiens	3306	H. sapiens	HSPA2	heat shock protein family A (Hsp70) member 2	GO:0070194 synaptonemal complex disassembly;GO:1901896 positive regulation of ATPase-coupled calcium transmembrane transporter activity;GO:0090084 negative regulation of inclusion body assembly		Cancer-related genes:Candidate cancer biomarkers; Predicted intracellular proteins	Vesicles (Approved); Additional: Nucleoplasm	Quercetin		(M5951)HALLMARK SPERMATOGENESIS; (M5941)HALLMARK UV RESPONSE UP	0.0	0.0	0.0	1.0	0.0	0.0	0.0	0.0	0.0	1.0	0.0	0.0	0.0	0.0	0.0	0.0	0.0	0.0	0.0	0.0
AEBP1	165	symbol	H. sapiens	165	H. sapiens	AEBP1	AE binding protein 1	GO:1904026 regulation of collagen fibril organization;GO:1903053 regulation of extracellular matrix organization;GO:0030199 collagen fibril organization		Predicted intracellular proteins; Predicted secreted proteins; Enzymes; Peptidases:Metallopeptidases	Vesicles (Supported); Additional: Cytosol;Nucleoplasm		(M3008)NABA ECM GLYCOPROTEINS; (M5884)NABA CORE MATRISOME; (M5889)NABA MATRISOME	(M5909)HALLMARK MYOGENESIS	1.0	1.0	0.0	0.0	0.0	0.0	0.0	0.0	0.0	0.0	0.0	0.0	0.0	0.0	0.0	0.0	0.0	0.0	0.0	0.0
PDLIM7	9260	symbol	H. sapiens	9260	H. sapiens	PDLIM7	PDZ and LIM domain 7	GO:0045669 positive regulation of osteoblast differentiation;GO:0045667 regulation of osteoblast differentiation;GO:0001649 osteoblast differentiation		Predicted intracellular proteins	Actin filaments;Focal adhesion sites (Enhanced)		(M82)PID RET PATHWAY	(M5909)HALLMARK MYOGENESIS	0.0	1.0	0.0	1.0	1.0	0.0	0.0	0.0	0.0	0.0	0.0	0.0	0.0	0.0	0.0	1.0	0.0	0.0	0.0	0.0
COL1A1	1277	symbol	H. sapiens	1277	H. sapiens	COL1A1	collagen type I alpha 1 chain	GO:0071306 cellular response to vitamin E;GO:1902618 cellular response to fluoride;GO:1902617 response to fluoride		Cancer-related genes:Candidate cancer biomarkers; FDA approved drug targets:Biotech drugs; Predicted intracellular proteins; Predicted secreted proteins; Disease related genes	Endoplasmic reticulum;Vesicles (Approved)	Collagenase clostridium histolyticum; Halofuginone; Clove oil; Vonicog Alfa; Von Willebrand Factor Human	(M274)PID LYMPH ANGIOGENESIS PATHWAY; (M53)PID INTEGRIN3 PATHWAY; (M3005)NABA COLLAGENS	(M5942)HALLMARK UV RESPONSE DN; (M5909)HALLMARK MYOGENESIS; (M5930)HALLMARK EPITHELIAL MESENCHYMAL TRANSITION	1.0	1.0	1.0	1.0	0.0	1.0	1.0	1.0	1.0	0.0	1.0	0.0	0.0	1.0	0.0	1.0	0.0	0.0	1.0	0.0
CXCL12	6387	symbol	H. sapiens	6387	H. sapiens	CXCL12	C-X-C motif chemokine ligand 12	GO:1990478 response to ultrasound;GO:1903237 negative regulation of leukocyte tethering or rolling;GO:0038146 chemokine (C-X-C motif) ligand 12 signaling pathway		Predicted secreted proteins		CTCE-0214; Tinzaparin	(M165)PID SYNDECAN 4 PATHWAY; (M255)PID HIF1 TFPATHWAY; (M124)PID CXCR4 PATHWAY	(M5906)HALLMARK ESTROGEN RESPONSE EARLY; (M5907)HALLMARK ESTROGEN RESPONSE LATE; (M5930)HALLMARK EPITHELIAL MESENCHYMAL TRANSITION	0.0	1.0	1.0	1.0	0.0	1.0	1.0	1.0	1.0	1.0	0.0	0.0	0.0	1.0	0.0	0.0	0.0	1.0	0.0	1.0
ZMYND8	23613	symbol	H. sapiens	23613	H. sapiens	ZMYND8	zinc finger MYND-type containing 8	GO:1902897 regulation of postsynaptic density protein 95 clustering;GO:1902952 positive regulation of dendritic spine maintenance;GO:0097119 postsynaptic density protein 95 clustering		Predicted intracellular proteins	Nucleoplasm (Supported); Additional: Golgi apparatus				0.0	0.0	0.0	1.0	0.0	0.0	1.0	0.0	1.0	1.0	0.0	0.0	0.0	0.0	0.0	0.0	0.0	0.0	0.0	0.0
FAM13B	51306	symbol	H. sapiens	51306	H. sapiens	FAM13B	family with sequence similarity 13 member B	GO:0051056 regulation of small GTPase mediated signal transduction;GO:0007264 small GTPase mediated signal transduction;GO:1902531 regulation of intracellular signal transduction		Predicted intracellular proteins	Nucleoplasm (Approved)				0.0	1.0	0.0	0.0	0.0	0.0	0.0	0.0	0.0	0.0	0.0	0.0	0.0	0.0	0.0	0.0	0.0	0.0	0.0	0.0
PTGER3	5733	symbol	H. sapiens	5733	H. sapiens	PTGER3	prostaglandin E receptor 3	GO:0031622 positive regulation of fever generation;GO:0014827 intestine smooth muscle contraction;GO:0060455 negative regulation of gastric acid secretion		FDA approved drug targets:Small molecule drugs; G-protein coupled receptors:GPCRs excl olfactory receptors		Bimatoprost; Dinoprostone; Misoprostol; Gemeprost; Limaprost; Castor oil		(M5905)HALLMARK ADIPOGENESIS; (M5907)HALLMARK ESTROGEN RESPONSE LATE	0.0	0.0	1.0	0.0	0.0	0.0	0.0	0.0	0.0	1.0	0.0	0.0	0.0	0.0	0.0	0.0	0.0	0.0	0.0	0.0
DPYSL3	1809	symbol	H. sapiens	1809	H. sapiens	DPYSL3	dihydropyrimidinase like 3	GO:0006208 pyrimidine nucleobase catabolic process;GO:0046113 nucleobase catabolic process;GO:0051764 actin crosslink formation		Predicted intracellular proteins	Cytosol (Approved)			(M5930)HALLMARK EPITHELIAL MESENCHYMAL TRANSITION	0.0	1.0	0.0	1.0	0.0	1.0	1.0	1.0	0.0	0.0	0.0	0.0	0.0	0.0	0.0	0.0	0.0	0.0	0.0	0.0
CADPS	8618	symbol	H. sapiens	8618	H. sapiens	CADPS	calcium dependent secretion activator	GO:1990504 dense core granule exocytosis;GO:0017156 calcium-ion regulated exocytosis;GO:0045921 positive regulation of exocytosis		Predicted intracellular proteins	Vesicles (Approved)	Calcium citrate; Calcium Phosphate; Calcium phosphate dihydrate			0.0	0.0	0.0	0.0	0.0	0.0	0.0	0.0	0.0	0.0	0.0	0.0	0.0	0.0	0.0	0.0	0.0	0.0	0.0	0.0
KCNK6	9424	symbol	H. sapiens	9424	H. sapiens	KCNK6	potassium two pore domain channel subfamily K member 6	GO:0060075 regulation of resting membrane potential;GO:0030322 stabilization of membrane potential;GO:0003085 negative regulation of systemic arterial blood pressure		Transporters:Transporter channels and pores; Voltage-gated ion channels:Two-P Potassium Channels	Cytosol;Plasma membrane (Approved); Additional: Actin filaments	Ibutilide; Quinidine			0.0	0.0	0.0	0.0	0.0	0.0	1.0	0.0	0.0	1.0	0.0	0.0	1.0	0.0	0.0	0.0	0.0	0.0	0.0	0.0
EPHA4	2043	symbol	H. sapiens	2043	H. sapiens	EPHA4	EPH receptor A4	GO:0097156 fasciculation of motor neuron axon;GO:1905099 positive regulation of guanyl-nucleotide exchange factor activity;GO:2001108 positive regulation of Rho guanyl-nucleotide exchange factor activity	Tyr protein kinase family	Cancer-related genes:Candidate cancer biomarkers; ENZYME proteins:Transferases; Kinases:Tyr protein kinases; Predicted intracellular proteins; Enzymes		Fostamatinib	(M177)PID EPHA FWDPATHWAY		0.0	0.0	1.0	1.0	0.0	1.0	1.0	1.0	1.0	0.0	0.0	0.0	0.0	1.0	0.0	0.0	0.0	0.0	0.0	1.0
TRPM7	54822	symbol	H. sapiens	54822	H. sapiens	TRPM7	transient receptor potential cation channel subfamily M member 7	GO:0016340 calcium-dependent cell-matrix adhesion;GO:0010961 cellular magnesium ion homeostasis;GO:0010960 magnesium ion homeostasis	Atypical: Alpha-type protein kinase family	ENZYME proteins:Transferases; Voltage-gated ion channels:Transient Receptor Potential Channels; Predicted intracellular proteins; Enzymes; Disease related genes; Transporters:Transporter channels and pores; Potential drug targets; Kinases:Atypical kinases	Plasma membrane (Approved); Additional: Cytosol;Vesicles	Phosphoaminophosphonic Acid-Adenylate Ester; 1,4-Dithiothreitol			1.0	1.0	0.0	0.0	0.0	0.0	0.0	1.0	1.0	1.0	0.0	0.0	1.0	0.0	0.0	0.0	0.0	0.0	0.0	0.0
TIMP2	7077	symbol	H. sapiens	7077	H. sapiens	TIMP2	TIMP metallopeptidase inhibitor 2	GO:0032487 regulation of Rap protein signal transduction;GO:0051045 negative regulation of membrane protein ectodomain proteolysis;GO:0045762 positive regulation of adenylate cyclase activity		Cancer-related genes:Candidate cancer biomarkers; Candidate cardiovascular disease genes; Predicted secreted proteins; Predicted intracellular proteins			(M3468)NABA ECM REGULATORS; (M5885)NABA MATRISOME ASSOCIATED; (M5889)NABA MATRISOME	(M5902)HALLMARK APOPTOSIS; (M5921)HALLMARK COMPLEMENT	1.0	1.0	0.0	0.0	0.0	1.0	1.0	0.0	0.0	0.0	0.0	0.0	0.0	0.0	0.0	0.0	0.0	1.0	0.0	0.0
NEB	4703	symbol	H. sapiens	4703	H. sapiens	NEB	nebulin	GO:0007525 somatic muscle development;GO:0071691 cardiac muscle thin filament assembly;GO:0055003 cardiac myofibril assembly		Cancer-related genes:Mutational cancer driver genes; Disease related genes; Predicted intracellular proteins					0.0	1.0	0.0	1.0	1.0	0.0	0.0	0.0	0.0	0.0	0.0	0.0	1.0	0.0	0.0	0.0	0.0	0.0	0.0	0.0
PTN	5764	symbol	H. sapiens	5764	H. sapiens	PTN	pleiotrophin	GO:0031104 dendrite regeneration;GO:1904389 rod bipolar cell differentiation;GO:1904391 response to ciliary neurotrophic factor		Cancer-related genes:Candidate cancer biomarkers; Predicted secreted proteins	Endoplasmic reticulum (Supported)		(M251)PID SYNDECAN 3 PATHWAY; (M5883)NABA SECRETED FACTORS; (M5885)NABA MATRISOME ASSOCIATED		0.0	0.0	1.0	1.0	1.0	1.0	1.0	1.0	1.0	0.0	1.0	0.0	0.0	1.0	0.0	1.0	1.0	1.0	0.0	0.0
TTLL7	79739	symbol	H. sapiens	79739	H. sapiens	TTLL7	tubulin tyrosine ligase like 7	GO:0018095 protein polyglutamylation;GO:0018200 peptidyl-glutamic acid modification;GO:0000226 microtubule cytoskeleton organization		Predicted intracellular proteins					0.0	0.0	0.0	0.0	0.0	0.0	0.0	0.0	0.0	0.0	0.0	0.0	0.0	0.0	0.0	0.0	0.0	0.0	0.0	0.0
FARP1	10160	symbol	H. sapiens	10160	H. sapiens	FARP1	FERM, ARH/RhoGEF and pleckstrin domain protein 1	GO:0098942 retrograde trans-synaptic signaling by trans-synaptic protein complex;GO:0099545 trans-synaptic signaling by trans-synaptic complex;GO:0098917 retrograde trans-synaptic signaling		Predicted intracellular proteins	Cytosol (Approved)		(M68)PID RHOA REG PATHWAY	(M5893)HALLMARK MITOTIC SPINDLE; (M5906)HALLMARK ESTROGEN RESPONSE EARLY; (M5907)HALLMARK ESTROGEN RESPONSE LATE	0.0	1.0	0.0	1.0	0.0	0.0	0.0	0.0	1.0	0.0	0.0	0.0	0.0	0.0	0.0	0.0	0.0	0.0	0.0	0.0
IGSF1	3547	symbol	H. sapiens	3547	H. sapiens	IGSF1	immunoglobulin superfamily member 1	GO:0032926 negative regulation of activin receptor signaling pathway;GO:0032925 regulation of activin receptor signaling pathway;GO:0032924 activin receptor signaling pathway		Predicted intracellular proteins; Disease related genes	Cytosol (Approved)			(M5907)HALLMARK ESTROGEN RESPONSE LATE	0.0	0.0	0.0	0.0	0.0	0.0	0.0	0.0	0.0	0.0	1.0	0.0	0.0	0.0	0.0	0.0	0.0	0.0	0.0	0.0
S100A11	6282	symbol	H. sapiens	6282	H. sapiens	S100A11	S100 calcium binding protein A11	GO:0008156 negative regulation of DNA replication;GO:0014911 positive regulation of smooth muscle cell migration;GO:0014910 regulation of smooth muscle cell migration		Predicted intracellular proteins		Phosphonothreonine	(M5883)NABA SECRETED FACTORS; (M5885)NABA MATRISOME ASSOCIATED; (M5889)NABA MATRISOME	(M5892)HALLMARK CHOLESTEROL HOMEOSTASIS	0.0	0.0	1.0	0.0	0.0	0.0	1.0	0.0	0.0	0.0	0.0	0.0	0.0	0.0	0.0	0.0	0.0	1.0	0.0	0.0
UCP2	7351	symbol	H. sapiens	7351	H. sapiens	UCP2	uncoupling protein 2	GO:0061179 negative regulation of insulin secretion involved in cellular response to glucose stimulus;GO:0000303 response to superoxide;GO:0000305 response to oxygen radical		Predicted intracellular proteins; Transporters:Electrochemical Potential-driven transporters	Mitochondria (Supported)		(M106)PID HNF3B PATHWAY	(M5905)HALLMARK ADIPOGENESIS; (M5945)HALLMARK HEME METABOLISM	0.0	0.0	0.0	0.0	0.0	0.0	1.0	1.0	0.0	1.0	0.0	0.0	0.0	1.0	0.0	0.0	0.0	0.0	0.0	0.0
TCF4	6925	symbol	H. sapiens	6925	H. sapiens	TCF4	transcription factor 4	GO:0045666 positive regulation of neuron differentiation;GO:0045664 regulation of neuron differentiation;GO:0065004 protein-DNA complex assembly		Predicted intracellular proteins; Transcription factors:Basic domains; Disease related genes	Cytosol;Nucleoplasm (Supported)		(M58)PID AR PATHWAY; (M223)PID BETA CATENIN NUC PATHWAY		0.0	0.0	0.0	0.0	0.0	0.0	0.0	0.0	0.0	0.0	0.0	0.0	0.0	0.0	0.0	0.0	0.0	0.0	0.0	0.0
TBX3	6926	symbol	H. sapiens	6926	H. sapiens	TBX3	T-box transcription factor 3	GO:0014849 ureter smooth muscle contraction;GO:0072105 ureteric peristalsis;GO:0010159 specification of animal organ position		Transcription factors:Immunoglobulin fold; Cancer-related genes:Mutated cancer genes; Predicted intracellular proteins; Disease related genes; Cancer-related genes:Mutational cancer driver genes	Nucleoplasm (Supported); Additional: Cytosol				0.0	0.0	1.0	1.0	1.0	0.0	1.0	0.0	0.0	1.0	0.0	0.0	0.0	0.0	0.0	0.0	1.0	0.0	1.0	0.0
TGFB2	7042	symbol	H. sapiens	7042	H. sapiens	TGFB2	transforming growth factor beta 2	GO:1903701 substantia propria of cornea development;GO:0042704 uterine wall breakdown;GO:0051795 positive regulation of timing of catagen		Cancer-related genes:Candidate cancer biomarkers; Predicted secreted proteins; Disease related genes			(M11736)SA MMP CYTOKINE CONNECTION; (M211)PID HEDGEHOG 2PATHWAY; (M33)PID GLYPICAN 1PATHWAY	(M5902)HALLMARK APOPTOSIS; (M5934)HALLMARK XENOBIOTIC METABOLISM; (M5950)HALLMARK ALLOGRAFT REJECTION	1.0	1.0	1.0	1.0	1.0	1.0	1.0	1.0	1.0	1.0	1.0	0.0	0.0	0.0	1.0	1.0	1.0	1.0	1.0	1.0
DPF3	8110	symbol	H. sapiens	8110	H. sapiens	DPF3	double PHD fingers 3	GO:0006325 chromatin organization;GO:0045944 positive regulation of transcription by RNA polymerase II;GO:0051276 chromosome organization		Predicted intracellular proteins	Nucleoplasm (Enhanced)				0.0	0.0	0.0	0.0	0.0	0.0	0.0	0.0	0.0	0.0	0.0	0.0	0.0	0.0	0.0	0.0	0.0	0.0	0.0	0.0
APOA1	335	symbol	H. sapiens	335	H. sapiens	APOA1	apolipoprotein A1	GO:1902994 regulation of phospholipid efflux;GO:1902995 positive regulation of phospholipid efflux;GO:0010903 negative regulation of very-low-density lipoprotein particle remodeling		Cancer-related genes:Candidate cancer biomarkers; Candidate cardiovascular disease genes; Predicted intracellular proteins; Predicted secreted proteins; Disease related genes	Vesicles (Approved); Additional: Cytosol	Zinc; Copper; Zinc acetate; Zinc chloride; Zinc sulfate, unspecified form	(M106)PID HNF3B PATHWAY	(M5948)HALLMARK BILE ACID METABOLISM; (M5946)HALLMARK COAGULATION	1.0	1.0	1.0	1.0	0.0	1.0	0.0	1.0	1.0	1.0	1.0	0.0	1.0	0.0	0.0	0.0	0.0	1.0	0.0	1.0
TMEM176A	55365	symbol	H. sapiens	55365	H. sapiens	TMEM176A	transmembrane protein 176A	GO:2001199 negative regulation of dendritic cell differentiation;GO:2001198 regulation of dendritic cell differentiation;GO:0097028 dendritic cell differentiation			Mitochondria (Approved)			(M5953)HALLMARK KRAS SIGNALING UP	0.0	0.0	0.0	0.0	0.0	0.0	0.0	0.0	0.0	0.0	0.0	0.0	0.0	0.0	0.0	0.0	1.0	0.0	0.0	1.0
ARFGEF3	57221	symbol	H. sapiens	57221	H. sapiens	ARFGEF3	ARFGEF family member 3	GO:0032012 regulation of ARF protein signal transduction;GO:0032011 ARF protein signal transduction;GO:0046578 regulation of Ras protein signal transduction		Predicted intracellular proteins					0.0	1.0	0.0	0.0	0.0	0.0	0.0	0.0	0.0	0.0	0.0	0.0	0.0	0.0	0.0	0.0	0.0	0.0	0.0	0.0
ANKRD33B	651746	symbol	H. sapiens	651746	H. sapiens	ANKRD33B	ankyrin repeat domain 33B			Predicted intracellular proteins	Mitochondria (Approved)				0.0	0.0	0.0	0.0	0.0	0.0	0.0	0.0	0.0	0.0	0.0	0.0	0.0	0.0	0.0	0.0	0.0	0.0	0.0	0.0
BCL2	596	symbol	H. sapiens	596	H. sapiens	BCL2	BCL2 apoptosis regulator	GO:0032848 negative regulation of cellular pH reduction;GO:0046671 negative regulation of retinal cell programmed cell death;GO:0043375 CD8-positive, alpha-beta T cell lineage commitment		Cancer-related genes:Candidate cancer biomarkers; Predicted intracellular proteins; FDA approved drug targets:Small molecule drugs; Disease related genes	Nuclear membrane (Supported); Additional: Nucleoplasm	Ibuprofen; Paclitaxel; Docetaxel; Rasagiline; Paclitaxel docosahexaenoic acid; Apoptone; Glycine betaine; Eribulin; Dexibuprofen; Isosorbide; Venetoclax; Obatoclax; Navitoclax	(M5060)SA FAS SIGNALING; (M13096)SA PROGRAMMED CELL DEATH; (M162)PID RXR VDR PATHWAY	(M5947)HALLMARK IL2 STAT5 SIGNALING; (M5891)HALLMARK HYPOXIA; (M5906)HALLMARK ESTROGEN RESPONSE EARLY	1.0	1.0	1.0	1.0	1.0	1.0	1.0	1.0	1.0	1.0	0.0	1.0	0.0	0.0	0.0	1.0	0.0	1.0	0.0	0.0
BEX1	55859	symbol	H. sapiens	55859	H. sapiens	BEX1	brain expressed X-linked 1	GO:0051091 positive regulation of DNA-binding transcription factor activity;GO:0051090 regulation of DNA-binding transcription factor activity;GO:0045944 positive regulation of transcription by RNA polymerase II		Predicted intracellular proteins	Cytosol (Approved)		(M153)PID P75 NTR PATHWAY		0.0	0.0	0.0	0.0	0.0	0.0	0.0	0.0	0.0	0.0	0.0	0.0	0.0	0.0	0.0	0.0	0.0	0.0	0.0	0.0
CLIC6	54102	symbol	H. sapiens	54102	H. sapiens	CLIC6	chloride intracellular channel 6	GO:0006821 chloride transport;GO:0015698 inorganic anion transport;GO:0034765 regulation of ion transmembrane transport		Transporters:Transporter channels and pores; Predicted intracellular proteins					0.0	0.0	0.0	0.0	0.0	0.0	0.0	0.0	0.0	1.0	0.0	0.0	0.0	0.0	0.0	0.0	0.0	0.0	0.0	0.0

## Sheet: HCM_DEGs Enrichment
GroupID	Category	Term	Description	LogP	Log(q-value)	InTerm_InList	Genes	Symbols
1_Summary	Canonical Pathways	M5884	NABA CORE MATRISOME	-15.2049	-10.8432	18/275	165,633,1277,1278,1281,1306,1634,2335,3485,4052,4060,4256,6678,7057,7060,51232,54829,64129,87,7042,7076,7077,595,596,2152,51196,4297,335,1129,2791,9223,4878,4879,54822,113791,59272,151887,3105,3106,2817,5627	AEBP1,BGN,COL1A1,COL1A2,COL3A1,COL15A1,DCN,FN1,IGFBP2,LTBP1,LUM,MGP,SPARC,THBS1,THBS4,CRIM1,ASPN,TINAGL1,ACTN1,TGFB2,TIMP1,TIMP2,CCND1,BCL2,F3,PLCE1,KMT2A,APOA1,CHRM2,GNG11,MAGI1,NPPA,NPPB,TRPM7,PIK3IP1,ACE2,CCDC80,HLA-A,HLA-B,GPC1,PROS1
1_Member	Canonical Pathways	M5884	NABA CORE MATRISOME	-15.2049	-10.8432	18/275	165,633,1277,1278,1281,1306,1634,2335,3485,4052,4060,4256,6678,7057,7060,51232,54829,64129	AEBP1,BGN,COL1A1,COL1A2,COL3A1,COL15A1,DCN,FN1,IGFBP2,LTBP1,LUM,MGP,SPARC,THBS1,THBS4,CRIM1,ASPN,TINAGL1
1_Member	Reactome Gene Sets	R-HSA-1474244	Extracellular matrix organization	-12.1537	-8.491	16/301	87,633,1277,1278,1281,1306,1634,2335,4052,4060,6678,7042,7057,7076,7077,54829	ACTN1,BGN,COL1A1,COL1A2,COL3A1,COL15A1,DCN,FN1,LTBP1,LUM,SPARC,TGFB2,THBS1,TIMP1,TIMP2,ASPN
1_Member	Reactome Gene Sets	R-HSA-3000178	ECM proteoglycans	-11.6757	-8.09212	10/76	633,1277,1278,1281,1634,2335,4060,6678,7042,54829	BGN,COL1A1,COL1A2,COL3A1,DCN,FN1,LUM,SPARC,TGFB2,ASPN
1_Member	KEGG Pathway	ko04933	AGE-RAGE signaling pathway in diabetic complications	-9.08667	-5.99632	9/99	595,596,1277,1278,1281,2152,2335,7042,51196	CCND1,BCL2,COL1A1,COL1A2,COL3A1,F3,FN1,TGFB2,PLCE1
1_Member	KEGG Pathway	hsa04933	AGE-RAGE signaling pathway in diabetic complications	-8.78378	-5.74429	9/107	595,596,1277,1278,1281,2152,2335,7042,51196	CCND1,BCL2,COL1A1,COL1A2,COL3A1,F3,FN1,TGFB2,PLCE1
1_Member	Reactome Gene Sets	R-HSA-3000170	Syndecan interactions	-8.64815	-5.62887	6/27	87,1277,1278,1281,2335,7057	ACTN1,COL1A1,COL1A2,COL3A1,FN1,THBS1
1_Member	Canonical Pathways	M3008	NABA ECM GLYCOPROTEINS	-7.59467	-4.84574	10/196	165,2335,3485,4052,4256,6678,7057,7060,51232,64129	AEBP1,FN1,IGFBP2,LTBP1,MGP,SPARC,THBS1,THBS4,CRIM1,TINAGL1
1_Member	Reactome Gene Sets	R-HSA-1474228	Degradation of the extracellular matrix	-6.55219	-4.02299	8/140	1277,1278,1281,1306,1634,2335,7076,7077	COL1A1,COL1A2,COL3A1,COL15A1,DCN,FN1,TIMP1,TIMP2
1_Member	Reactome Gene Sets	R-HSA-3000171	Non-integrin membrane-ECM interactions	-6.51774	-4.01336	6/59	87,1277,1278,1281,2335,7057	ACTN1,COL1A1,COL1A2,COL3A1,FN1,THBS1
1_Member	GO Biological Processes	GO:0030199	collagen fibril organization	-6.43026	-3.94937	6/61	165,1277,1278,1281,4060,7042	AEBP1,COL1A1,COL1A2,COL3A1,LUM,TGFB2
1_Member	WikiPathways	WP453	Inflammatory response pathway	-6.39843	-3.92881	5/33	1277,1278,1281,2335,7057	COL1A1,COL1A2,COL3A1,FN1,THBS1
1_Member	GO Biological Processes	GO:0018149	peptide cross-linking	-6.26559	-3.83545	5/35	633,1281,1634,2335,7057	BGN,COL3A1,DCN,FN1,THBS1
1_Member	KEGG Pathway	hsa05146	Amoebiasis	-6.19339	-3.78107	7/107	87,1277,1278,1281,2335,7042,64129	ACTN1,COL1A1,COL1A2,COL3A1,FN1,TGFB2,TINAGL1
1_Member	WikiPathways	WP615	Senescence and autophagy in cancer	-6.16593	-3.76801	7/108	596,1277,1281,2335,4297,6678,7057	BCL2,COL1A1,COL3A1,FN1,KMT2A,SPARC,THBS1
1_Member	Reactome Gene Sets	R-HSA-2173782	Binding and Uptake of Ligands by Scavenger Receptors	-5.85837	-3.52604	5/42	335,1277,1278,1281,6678	APOA1,COL1A1,COL1A2,COL3A1,SPARC
1_Member	KEGG Pathway	hsa04151	PI3K-Akt signaling pathway	-5.82341	-3.49913	11/380	595,596,1129,1277,1278,2335,2791,7057,7060,7076,9223	CCND1,BCL2,CHRM2,COL1A1,COL1A2,FN1,GNG11,THBS1,THBS4,TIMP1,MAGI1
1_Member	Reactome Gene Sets	R-HSA-3000480	Scavenging by Class A Receptors	-5.81124	-3.49764	4/19	335,1277,1278,1281	APOA1,COL1A1,COL1A2,COL3A1
1_Member	WikiPathways	WP3967	miR-509-3p alteration of YAP1/ECM axis	-5.81124	-3.49764	4/19	1277,1281,2335,6678	COL1A1,COL3A1,FN1,SPARC
1_Member	Reactome Gene Sets	R-HSA-216083	Integrin cell surface interactions	-5.5729	-3.27938	6/85	1277,1278,1281,2335,4060,7057	COL1A1,COL1A2,COL3A1,FN1,LUM,THBS1
1_Member	KEGG Pathway	hsa04510	Focal adhesion	-5.40161	-3.15717	8/199	87,595,596,1277,1278,2335,7057,7060	ACTN1,CCND1,BCL2,COL1A1,COL1A2,FN1,THBS1,THBS4
1_Member	KEGG Pathway	ko04510	Focal adhesion	-5.40161	-3.15717	8/199	87,595,596,1277,1278,2335,7057,7060	ACTN1,CCND1,BCL2,COL1A1,COL1A2,FN1,THBS1,THBS4
1_Member	WikiPathways	WP306	Focal adhesion	-5.35366	-3.11906	8/202	87,595,596,1277,1278,2335,7057,7060	ACTN1,CCND1,BCL2,COL1A1,COL1A2,FN1,THBS1,THBS4
1_Member	KEGG Pathway	ko05146	Amoebiasis	-5.26448	-3.04578	6/96	87,1277,1278,1281,2335,7042	ACTN1,COL1A1,COL1A2,COL3A1,FN1,TGFB2
1_Member	WikiPathways	WP4754	IL-18 signaling pathway	-5.23089	-3.01531	9/279	596,1277,1278,1281,2335,4878,4879,7076,54822	BCL2,COL1A1,COL1A2,COL3A1,FN1,NPPA,NPPB,TIMP1,TRPM7
1_Member	Reactome Gene Sets	R-HSA-8874081	MET activates PTK2 signaling	-4.97875	-2.79023	4/30	1277,1278,1281,2335	COL1A1,COL1A2,COL3A1,FN1
1_Member	WikiPathways	WP3932	Focal adhesion: PI3K-Akt-mTOR-signaling pathway	-4.87608	-2.72652	9/309	1129,1277,1278,1281,2335,2791,7057,7060,113791	CHRM2,COL1A1,COL1A2,COL3A1,FN1,GNG11,THBS1,THBS4,PIK3IP1
1_Member	Canonical Pathways	M18	PID INTEGRIN1 PATHWAY	-4.87512	-2.72652	5/66	1277,1278,1281,2335,7057	COL1A1,COL1A2,COL3A1,FN1,THBS1
1_Member	Canonical Pathways	M160	PID AVB3 INTEGRIN PATHWAY	-4.63196	-2.5231	5/74	1277,1278,1281,1306,2335	COL1A1,COL1A2,COL3A1,COL15A1,FN1
1_Member	KEGG Pathway	ko04151	PI3K-Akt signaling pathway	-4.5294	-2.45099	9/342	595,596,1129,1277,1278,2335,2791,7057,7060	CCND1,BCL2,CHRM2,COL1A1,COL1A2,FN1,GNG11,THBS1,THBS4
1_Member	WikiPathways	WP4172	PI3K-Akt signaling pathway	-4.49984	-2.42817	9/345	595,596,1129,1277,1278,2335,2791,7057,7060	CCND1,BCL2,CHRM2,COL1A1,COL1A2,FN1,GNG11,THBS1,THBS4
1_Member	Reactome Gene Sets	R-HSA-8875878	MET promotes cell motility	-4.42803	-2.37595	4/41	1277,1278,1281,2335	COL1A1,COL1A2,COL3A1,FN1
1_Member	KEGG Pathway	hsa04512	ECM-receptor interaction	-4.41579	-2.37005	5/82	1277,1278,2335,7057,7060	COL1A1,COL1A2,FN1,THBS1,THBS4
1_Member	KEGG Pathway	ko04512	ECM-receptor interaction	-4.41579	-2.37005	5/82	1277,1278,2335,7057,7060	COL1A1,COL1A2,FN1,THBS1,THBS4
1_Member	Canonical Pathways	M53	PID INTEGRIN3 PATHWAY	-4.34524	-2.31999	4/43	1277,1278,2335,7057	COL1A1,COL1A2,FN1,THBS1
1_Member	WikiPathways	WP2911	miRNA targets in ECM and membrane receptors	-4.34524	-2.31999	4/43	1278,1281,2335,7057	COL1A2,COL3A1,FN1,THBS1
1_Member	Canonical Pathways	M3005	NABA COLLAGENS	-4.30538	-2.29003	4/44	1277,1278,1281,1306	COL1A1,COL1A2,COL3A1,COL15A1
1_Member	Reactome Gene Sets	R-HSA-8948216	Collagen chain trimerization	-4.30538	-2.29003	4/44	1277,1278,1281,1306	COL1A1,COL1A2,COL3A1,COL15A1
1_Member	Canonical Pathways	M198	PID SYNDECAN 1 PATHWAY	-4.22852	-2.22092	4/46	1277,1278,1281,1306	COL1A1,COL1A2,COL3A1,COL15A1
1_Member	KEGG Pathway	ko04974	Protein digestion and absorption	-4.22146	-2.21578	5/90	1277,1278,1281,1306,59272	COL1A1,COL1A2,COL3A1,COL15A1,ACE2
1_Member	KEGG Pathway	hsa04974	Protein digestion and absorption	-4.13126	-2.14062	5/94	1277,1278,1281,1306,59272	COL1A1,COL1A2,COL3A1,COL15A1,ACE2
1_Member	GO Biological Processes	GO:0030198	extracellular matrix organization	-4.10147	-2.11722	8/302	165,1277,1278,1281,1306,4060,7042,151887	AEBP1,COL1A1,COL1A2,COL3A1,COL15A1,LUM,TGFB2,CCDC80
1_Member	GO Biological Processes	GO:0043062	extracellular structure organization	-4.0915	-2.11	8/303	165,1277,1278,1281,1306,4060,7042,151887	AEBP1,COL1A1,COL1A2,COL3A1,COL15A1,LUM,TGFB2,CCDC80
1_Member	GO Biological Processes	GO:0045229	external encapsulating structure organization	-4.07167	-2.09736	8/305	165,1277,1278,1281,1306,4060,7042,151887	AEBP1,COL1A1,COL1A2,COL3A1,COL15A1,LUM,TGFB2,CCDC80
1_Member	Reactome Gene Sets	R-HSA-2022090	Assembly of collagen fibrils and other multimeric structures	-3.74669	-1.84437	4/61	1277,1278,1281,1306	COL1A1,COL1A2,COL3A1,COL15A1
1_Member	Canonical Pathways	M274	PID LYMPH ANGIOGENESIS PATHWAY	-3.69757	-1.80716	3/25	1277,1278,2335	COL1A1,COL1A2,FN1
1_Member	Reactome Gene Sets	R-HSA-1442490	Collagen degradation	-3.66581	-1.77977	4/64	1277,1278,1281,1306	COL1A1,COL1A2,COL3A1,COL15A1
1_Member	Reactome Gene Sets	R-HSA-1650814	Collagen biosynthesis and modifying enzymes	-3.58894	-1.71578	4/67	1277,1278,1281,1306	COL1A1,COL1A2,COL3A1,COL15A1
1_Member	Reactome Gene Sets	R-HSA-198933	Immunoregulatory interactions between a Lymphoid and a non-Lymphoid cell	-3.44051	-1.596	5/132	1277,1278,1281,3105,3106	COL1A1,COL1A2,COL3A1,HLA-A,HLA-B
1_Member	Reactome Gene Sets	R-HSA-202733	Cell surface interactions at the vascular wall	-3.36645	-1.53622	5/137	1277,1278,2335,2817,5627	COL1A1,COL1A2,FN1,GPC1,PROS1
1_Member	Reactome Gene Sets	R-HSA-6806834	Signaling by MET	-3.31501	-1.49613	4/79	1277,1278,1281,2335	COL1A1,COL1A2,COL3A1,FN1
1_Member	Reactome Gene Sets	R-HSA-76009	Platelet Aggregation (Plug Formation)	-3.11873	-1.35013	3/39	1277,1278,2335	COL1A1,COL1A2,FN1
1_Member	Reactome Gene Sets	R-HSA-1474290	Collagen formation	-3.10123	-1.33636	4/90	1277,1278,1281,1306	COL1A1,COL1A2,COL3A1,COL15A1
1_Member	GO Biological Processes	GO:0042476	odontogenesis	-2.50236	-0.875449	4/131	1277,1278,7042,54829	COL1A1,COL1A2,TGFB2,ASPN
1_Member	WikiPathways	WP366	TGF-beta signaling pathway	-2.47877	-0.857164	4/133	595,1278,2335,7057	CCND1,COL1A2,FN1,THBS1
1_Member	GO Biological Processes	GO:0043588	skin development	-2.13272	-0.594645	5/263	596,1277,1278,1281,7042	BCL2,COL1A1,COL1A2,COL3A1,TGFB2
2_Summary	GO Biological Processes	GO:0097435	supramolecular fiber organization	-14.2275	-10.1669	25/746	87,165,335,596,844,1277,1278,1281,1809,1901,4060,4133,4281,4703,5629,6387,7042,7138,7170,7431,8829,8976,9037,51199,79933,9260,10160,54822,57221,2697,7077,9448,51196,10769,10763,51306,1634,4297	ACTN1,AEBP1,APOA1,BCL2,CASQ1,COL1A1,COL1A2,COL3A1,DPYSL3,S1PR1,LUM,MAP2,MID1,NEB,PROX1,CXCL12,TGFB2,TNNT1,TPM3,VIM,NRP1,WASL,SEMA5A,NIN,SYNPO2L,PDLIM7,FARP1,TRPM7,ARFGEF3,GJA1,TIMP2,MAP4K4,PLCE1,PLK2,NES,FAM13B,DCN,KMT2A
2_Member	GO Biological Processes	GO:0097435	supramolecular fiber organization	-14.2275	-10.1669	25/746	87,165,335,596,844,1277,1278,1281,1809,1901,4060,4133,4281,4703,5629,6387,7042,7138,7170,7431,8829,8976,9037,51199,79933	ACTN1,AEBP1,APOA1,BCL2,CASQ1,COL1A1,COL1A2,COL3A1,DPYSL3,S1PR1,LUM,MAP2,MID1,NEB,PROX1,CXCL12,TGFB2,TNNT1,TPM3,VIM,NRP1,WASL,SEMA5A,NIN,SYNPO2L
2_Member	GO Biological Processes	GO:0030036	actin cytoskeleton organization	-9.19705	-6.00954	19/709	87,335,596,844,1809,1901,4703,5629,6387,7138,7170,8829,8976,9037,9260,10160,54822,57221,79933	ACTN1,APOA1,BCL2,CASQ1,DPYSL3,S1PR1,NEB,PROX1,CXCL12,TNNT1,TPM3,NRP1,WASL,SEMA5A,PDLIM7,FARP1,TRPM7,ARFGEF3,SYNPO2L
2_Member	GO Biological Processes	GO:0030029	actin filament-based process	-9.18247	-6.00954	20/796	87,335,596,844,1809,1901,2697,4703,5629,6387,7138,7170,8829,8976,9037,9260,10160,54822,57221,79933	ACTN1,APOA1,BCL2,CASQ1,DPYSL3,S1PR1,GJA1,NEB,PROX1,CXCL12,TNNT1,TPM3,NRP1,WASL,SEMA5A,PDLIM7,FARP1,TRPM7,ARFGEF3,SYNPO2L
2_Member	GO Biological Processes	GO:0007015	actin filament organization	-6.8865	-4.26515	13/441	87,335,596,1809,1901,4703,5629,6387,7170,8829,8976,9037,79933	ACTN1,APOA1,BCL2,DPYSL3,S1PR1,NEB,PROX1,CXCL12,TPM3,NRP1,WASL,SEMA5A,SYNPO2L
2_Member	GO Biological Processes	GO:1902903	regulation of supramolecular fiber organization	-6.71108	-4.11857	12/380	165,335,1901,4133,4281,5629,6387,8829,8976,9037,51199,79933	AEBP1,APOA1,S1PR1,MAP2,MID1,PROX1,CXCL12,NRP1,WASL,SEMA5A,NIN,SYNPO2L
2_Member	GO Biological Processes	GO:0046578	regulation of Ras protein signal transduction	-6.61123	-4.06907	9/190	335,1281,7042,7077,8829,9448,51196,57221,79933	APOA1,COL3A1,TGFB2,TIMP2,NRP1,MAP4K4,PLCE1,ARFGEF3,SYNPO2L
2_Member	GO Biological Processes	GO:0007265	Ras protein signal transduction	-6.32062	-3.8674	11/338	335,1278,1281,7042,7077,8829,9448,10769,51196,57221,79933	APOA1,COL1A2,COL3A1,TGFB2,TIMP2,NRP1,MAP4K4,PLK2,PLCE1,ARFGEF3,SYNPO2L
2_Member	GO Biological Processes	GO:0051493	regulation of cytoskeleton organization	-6.02101	-3.66362	13/526	335,1901,4133,4281,4703,5629,6387,8829,8976,9037,10763,51199,79933	APOA1,S1PR1,MAP2,MID1,NEB,PROX1,CXCL12,NRP1,WASL,SEMA5A,NES,NIN,SYNPO2L
2_Member	GO Biological Processes	GO:0051056	regulation of small GTPase mediated signal transduction	-5.84545	-3.51717	10/303	335,1281,7042,7077,8829,9448,51196,51306,57221,79933	APOA1,COL3A1,TGFB2,TIMP2,NRP1,MAP4K4,PLCE1,FAM13B,ARFGEF3,SYNPO2L
2_Member	GO Biological Processes	GO:0007264	small GTPase mediated signal transduction	-5.43685	-3.17894	12/503	335,1278,1281,7042,7077,8829,9448,10769,51196,51306,57221,79933	APOA1,COL1A2,COL3A1,TGFB2,TIMP2,NRP1,MAP4K4,PLK2,PLCE1,FAM13B,ARFGEF3,SYNPO2L
2_Member	GO Biological Processes	GO:0051495	positive regulation of cytoskeleton organization	-5.02486	-2.82452	8/224	335,5629,8829,8976,9037,10763,51199,79933	APOA1,PROX1,NRP1,WASL,SEMA5A,NES,NIN,SYNPO2L
2_Member	GO Biological Processes	GO:0032956	regulation of actin cytoskeleton organization	-4.38461	-2.35128	9/357	335,1901,4703,5629,6387,8829,8976,9037,79933	APOA1,S1PR1,NEB,PROX1,CXCL12,NRP1,WASL,SEMA5A,SYNPO2L
2_Member	GO Biological Processes	GO:1902905	positive regulation of supramolecular fiber organization	-4.30898	-2.29003	7/207	335,5629,8829,8976,9037,51199,79933	APOA1,PROX1,NRP1,WASL,SEMA5A,NIN,SYNPO2L
2_Member	GO Biological Processes	GO:0032970	regulation of actin filament-based process	-4.0398	-2.07429	9/396	335,1901,4703,5629,6387,8829,8976,9037,79933	APOA1,S1PR1,NEB,PROX1,CXCL12,NRP1,WASL,SEMA5A,SYNPO2L
2_Member	GO Biological Processes	GO:0051017	actin filament bundle assembly	-4.02399	-2.06022	6/159	87,335,1809,1901,8829,79933	ACTN1,APOA1,DPYSL3,S1PR1,NRP1,SYNPO2L
2_Member	GO Biological Processes	GO:0110020	regulation of actomyosin structure organization	-4.00355	-2.04661	5/100	335,1901,5629,8829,79933	APOA1,S1PR1,PROX1,NRP1,SYNPO2L
2_Member	GO Biological Processes	GO:0061572	actin filament bundle organization	-3.96468	-2.01795	6/163	87,335,1809,1901,8829,79933	ACTN1,APOA1,DPYSL3,S1PR1,NRP1,SYNPO2L
2_Member	GO Biological Processes	GO:0046579	positive regulation of Ras protein signal transduction	-3.66581	-1.77977	4/64	335,1281,9448,79933	APOA1,COL3A1,MAP4K4,SYNPO2L
2_Member	GO Biological Processes	GO:0110053	regulation of actin filament organization	-3.5361	-1.67132	7/276	335,1901,6387,8829,8976,9037,79933	APOA1,S1PR1,CXCL12,NRP1,WASL,SEMA5A,SYNPO2L
2_Member	GO Biological Processes	GO:0051057	positive regulation of small GTPase mediated signal transduction	-3.46878	-1.61896	4/72	335,1281,9448,79933	APOA1,COL3A1,MAP4K4,SYNPO2L
2_Member	GO Biological Processes	GO:0010638	positive regulation of organelle organization	-3.42148	-1.5796	10/586	335,1634,4297,5629,8829,8976,9037,10763,51199,79933	APOA1,DCN,KMT2A,PROX1,NRP1,WASL,SEMA5A,NES,NIN,SYNPO2L
2_Member	GO Biological Processes	GO:0007266	Rho protein signal transduction	-3.352	-1.52559	5/138	335,1278,1281,8829,79933	APOA1,COL1A2,COL3A1,NRP1,SYNPO2L
2_Member	GO Biological Processes	GO:0035025	positive regulation of Rho protein signal transduction	-3.33405	-1.51267	3/33	335,1281,79933	APOA1,COL3A1,SYNPO2L
2_Member	GO Biological Processes	GO:0035023	regulation of Rho protein signal transduction	-3.15657	-1.38032	4/87	335,1281,8829,79933	APOA1,COL3A1,NRP1,SYNPO2L
2_Member	GO Biological Processes	GO:0051492	regulation of stress fiber assembly	-3.08324	-1.32684	4/91	335,1901,8829,79933	APOA1,S1PR1,NRP1,SYNPO2L
2_Member	GO Biological Processes	GO:0032231	regulation of actin filament bundle assembly	-2.86746	-1.14967	4/104	335,1901,8829,79933	APOA1,S1PR1,NRP1,SYNPO2L
2_Member	GO Biological Processes	GO:0030038	contractile actin filament bundle assembly	-2.80705	-1.10621	4/108	335,1901,8829,79933	APOA1,S1PR1,NRP1,SYNPO2L
2_Member	GO Biological Processes	GO:0043149	stress fiber assembly	-2.80705	-1.10621	4/108	335,1901,8829,79933	APOA1,S1PR1,NRP1,SYNPO2L
2_Member	GO Biological Processes	GO:0051496	positive regulation of stress fiber assembly	-2.75405	-1.06812	3/52	335,8829,79933	APOA1,NRP1,SYNPO2L
2_Member	GO Biological Processes	GO:0032233	positive regulation of actin filament bundle assembly	-2.53517	-0.900186	3/62	335,8829,79933	APOA1,NRP1,SYNPO2L
3_Summary	GO Biological Processes	GO:0051272	positive regulation of cellular component movement	-12.3987	-8.6119	21/594	596,1277,1901,2152,2335,4133,5629,5764,6282,6387,6678,7042,7057,7060,8829,9037,9448,9734,10769,57142,284119,1278,1306,1634,4879,6659,6926,93649,335,2697,7076,595,4878,5733,1281,2043	BCL2,COL1A1,S1PR1,F3,FN1,MAP2,PROX1,PTN,S100A11,CXCL12,SPARC,TGFB2,THBS1,THBS4,NRP1,SEMA5A,MAP4K4,HDAC9,PLK2,RTN4,CAVIN1,COL1A2,COL15A1,DCN,NPPB,SOX4,TBX3,MYOCD,APOA1,GJA1,TIMP1,CCND1,NPPA,PTGER3,COL3A1,EPHA4
3_Member	GO Biological Processes	GO:0051272	positive regulation of cellular component movement	-12.3987	-8.6119	21/594	596,1277,1901,2152,2335,4133,5629,5764,6282,6387,6678,7042,7057,7060,8829,9037,9448,9734,10769,57142,284119	BCL2,COL1A1,S1PR1,F3,FN1,MAP2,PROX1,PTN,S100A11,CXCL12,SPARC,TGFB2,THBS1,THBS4,NRP1,SEMA5A,MAP4K4,HDAC9,PLK2,RTN4,CAVIN1
3_Member	GO Biological Processes	GO:2000147	positive regulation of cell motility	-11.592	-8.07536	20/582	596,1277,1901,2152,2335,5629,5764,6282,6387,6678,7042,7057,7060,8829,9037,9448,9734,10769,57142,284119	BCL2,COL1A1,S1PR1,F3,FN1,PROX1,PTN,S100A11,CXCL12,SPARC,TGFB2,THBS1,THBS4,NRP1,SEMA5A,MAP4K4,HDAC9,PLK2,RTN4,CAVIN1
3_Member	GO Biological Processes	GO:0040017	positive regulation of locomotion	-11.4049	-7.99742	20/596	596,1277,1901,2152,2335,5629,5764,6282,6387,6678,7042,7057,7060,8829,9037,9448,9734,10769,57142,284119	BCL2,COL1A1,S1PR1,F3,FN1,PROX1,PTN,S100A11,CXCL12,SPARC,TGFB2,THBS1,THBS4,NRP1,SEMA5A,MAP4K4,HDAC9,PLK2,RTN4,CAVIN1
3_Member	GO Biological Processes	GO:0030335	positive regulation of cell migration	-10.9815	-7.66122	19/556	596,1277,1901,2152,2335,5629,5764,6282,6387,6678,7042,7057,7060,8829,9037,9448,9734,10769,57142	BCL2,COL1A1,S1PR1,F3,FN1,PROX1,PTN,S100A11,CXCL12,SPARC,TGFB2,THBS1,THBS4,NRP1,SEMA5A,MAP4K4,HDAC9,PLK2,RTN4
3_Member	GO Biological Processes	GO:0001568	blood vessel development	-10.2711	-6.98857	21/771	1277,1278,1306,1634,1901,2152,2335,4879,5629,5764,6659,6678,6926,7042,7057,7060,8829,9037,9734,10769,93649	COL1A1,COL1A2,COL15A1,DCN,S1PR1,F3,FN1,NPPB,PROX1,PTN,SOX4,SPARC,TBX3,TGFB2,THBS1,THBS4,NRP1,SEMA5A,HDAC9,PLK2,MYOCD
3_Member	GO Biological Processes	GO:0001667	ameboidal-type cell migration	-9.16713	-6.00954	16/478	335,1634,2335,2697,5629,5764,6678,7042,7057,7076,8829,9037,9448,9734,10769,57142	APOA1,DCN,FN1,GJA1,PROX1,PTN,SPARC,TGFB2,THBS1,TIMP1,NRP1,SEMA5A,MAP4K4,HDAC9,PLK2,RTN4
3_Member	GO Biological Processes	GO:0048514	blood vessel morphogenesis	-8.51615	-5.54262	18/693	1306,1634,1901,2152,2335,4879,5629,5764,6659,6678,7042,7057,7060,8829,9037,9734,10769,93649	COL15A1,DCN,S1PR1,F3,FN1,NPPB,PROX1,PTN,SOX4,SPARC,TGFB2,THBS1,THBS4,NRP1,SEMA5A,HDAC9,PLK2,MYOCD
3_Member	GO Biological Processes	GO:0010634	positive regulation of epithelial cell migration	-8.01681	-5.14647	10/177	5629,6678,7042,7057,8829,9037,9448,9734,10769,57142	PROX1,SPARC,TGFB2,THBS1,NRP1,SEMA5A,MAP4K4,HDAC9,PLK2,RTN4
3_Member	GO Biological Processes	GO:0010632	regulation of epithelial cell migration	-7.94338	-5.11287	12/293	1634,5629,5764,6678,7042,7057,8829,9037,9448,9734,10769,57142	DCN,PROX1,PTN,SPARC,TGFB2,THBS1,NRP1,SEMA5A,MAP4K4,HDAC9,PLK2,RTN4
3_Member	GO Biological Processes	GO:0010631	epithelial cell migration	-7.92876	-5.11112	13/359	335,1634,5629,5764,6678,7042,7057,8829,9037,9448,9734,10769,57142	APOA1,DCN,PROX1,PTN,SPARC,TGFB2,THBS1,NRP1,SEMA5A,MAP4K4,HDAC9,PLK2,RTN4
3_Member	GO Biological Processes	GO:0090132	epithelium migration	-7.88599	-5.08058	13/362	335,1634,5629,5764,6678,7042,7057,8829,9037,9448,9734,10769,57142	APOA1,DCN,PROX1,PTN,SPARC,TGFB2,THBS1,NRP1,SEMA5A,MAP4K4,HDAC9,PLK2,RTN4
3_Member	GO Biological Processes	GO:0090130	tissue migration	-7.8156	-5.02209	13/367	335,1634,5629,5764,6678,7042,7057,8829,9037,9448,9734,10769,57142	APOA1,DCN,PROX1,PTN,SPARC,TGFB2,THBS1,NRP1,SEMA5A,MAP4K4,HDAC9,PLK2,RTN4
3_Member	GO Biological Processes	GO:0050673	epithelial cell proliferation	-7.67281	-4.90217	14/450	335,595,2152,2697,5629,5764,6387,6678,7042,7057,7060,8829,9037,57142	APOA1,CCND1,F3,GJA1,PROX1,PTN,CXCL12,SPARC,TGFB2,THBS1,THBS4,NRP1,SEMA5A,RTN4
3_Member	GO Biological Processes	GO:0001935	endothelial cell proliferation	-7.51155	-4.77309	10/200	335,2152,2697,5629,6387,6678,7057,7060,8829,9037	APOA1,F3,GJA1,PROX1,CXCL12,SPARC,THBS1,THBS4,NRP1,SEMA5A
3_Member	GO Biological Processes	GO:0050678	regulation of epithelial cell proliferation	-7.47932	-4.76106	13/392	595,2152,2697,5629,5764,6387,6678,7042,7057,7060,8829,9037,57142	CCND1,F3,GJA1,PROX1,PTN,CXCL12,SPARC,TGFB2,THBS1,THBS4,NRP1,SEMA5A,RTN4
3_Member	GO Biological Processes	GO:0001525	angiogenesis	-6.94382	-4.29812	15/600	1306,1634,1901,2152,2335,4879,5764,6678,7042,7057,7060,8829,9037,9734,10769	COL15A1,DCN,S1PR1,F3,FN1,NPPB,PTN,SPARC,TGFB2,THBS1,THBS4,NRP1,SEMA5A,HDAC9,PLK2
3_Member	GO Biological Processes	GO:0001936	regulation of endothelial cell proliferation	-6.70943	-4.11857	9/185	2152,2697,5629,6387,6678,7057,7060,8829,9037	F3,GJA1,PROX1,CXCL12,SPARC,THBS1,THBS4,NRP1,SEMA5A
3_Member	GO Biological Processes	GO:0050921	positive regulation of chemotaxis	-6.52848	-4.01803	8/141	1901,2152,5764,6387,7057,7060,8829,9037	S1PR1,F3,PTN,CXCL12,THBS1,THBS4,NRP1,SEMA5A
3_Member	GO Biological Processes	GO:0016525	negative regulation of angiogenesis	-6.34522	-3.8866	8/149	1634,4879,5764,6678,7042,7057,7060,10769	DCN,NPPB,PTN,SPARC,TGFB2,THBS1,THBS4,PLK2
3_Member	GO Biological Processes	GO:2000181	negative regulation of blood vessel morphogenesis	-6.30109	-3.85846	8/151	1634,4879,5764,6678,7042,7057,7060,10769	DCN,NPPB,PTN,SPARC,TGFB2,THBS1,THBS4,PLK2
3_Member	GO Biological Processes	GO:1901343	negative regulation of vasculature development	-6.27926	-3.84184	8/152	1634,4879,5764,6678,7042,7057,7060,10769	DCN,NPPB,PTN,SPARC,TGFB2,THBS1,THBS4,PLK2
3_Member	GO Biological Processes	GO:0050679	positive regulation of epithelial cell proliferation	-6.26266	-3.83545	9/209	595,2152,5629,5764,6387,7060,8829,9037,57142	CCND1,F3,PROX1,PTN,CXCL12,THBS4,NRP1,SEMA5A,RTN4
3_Member	GO Biological Processes	GO:0045765	regulation of angiogenesis	-6.22059	-3.80336	11/346	1634,2152,4879,5764,6678,7042,7057,7060,8829,9037,10769	DCN,F3,NPPB,PTN,SPARC,TGFB2,THBS1,THBS4,NRP1,SEMA5A,PLK2
3_Member	GO Biological Processes	GO:1901342	regulation of vasculature development	-6.1473	-3.76134	11/352	1634,2152,4879,5764,6678,7042,7057,7060,8829,9037,10769	DCN,F3,NPPB,PTN,SPARC,TGFB2,THBS1,THBS4,NRP1,SEMA5A,PLK2
3_Member	GO Biological Processes	GO:0043542	endothelial cell migration	-6.14122	-3.76134	10/281	335,1634,5629,5764,6678,7057,8829,9037,9734,10769	APOA1,DCN,PROX1,PTN,SPARC,THBS1,NRP1,SEMA5A,HDAC9,PLK2
3_Member	GO Biological Processes	GO:0010594	regulation of endothelial cell migration	-5.86985	-3.53344	9/233	1634,5629,5764,6678,7057,8829,9037,9734,10769	DCN,PROX1,PTN,SPARC,THBS1,NRP1,SEMA5A,HDAC9,PLK2
3_Member	GO Biological Processes	GO:0010595	positive regulation of endothelial cell migration	-5.53591	-3.25698	7/134	5629,6678,7057,8829,9037,9734,10769	PROX1,SPARC,THBS1,NRP1,SEMA5A,HDAC9,PLK2
3_Member	GO Biological Processes	GO:0050920	regulation of chemotaxis	-5.02486	-2.82452	8/224	1901,2152,5764,6387,7057,7060,8829,9037	S1PR1,F3,PTN,CXCL12,THBS1,THBS4,NRP1,SEMA5A
3_Member	GO Biological Processes	GO:0001938	positive regulation of endothelial cell proliferation	-4.90098	-2.73239	6/111	2152,5629,6387,7060,8829,9037	F3,PROX1,CXCL12,THBS4,NRP1,SEMA5A
3_Member	GO Biological Processes	GO:0032103	positive regulation of response to external stimulus	-4.54361	-2.46066	10/427	1901,2152,4878,5733,5764,6387,7057,7060,8829,9037	S1PR1,F3,NPPA,PTGER3,PTN,CXCL12,THBS1,THBS4,NRP1,SEMA5A
3_Member	Reactome Gene Sets	R-HSA-9006934	Signaling by Receptor Tyrosine Kinases	-4.53447	-2.45379	11/521	1277,1278,1281,2152,2335,5764,6387,6678,7057,7060,8829	COL1A1,COL1A2,COL3A1,F3,FN1,PTN,CXCL12,SPARC,THBS1,THBS4,NRP1
3_Member	GO Biological Processes	GO:0060326	cell chemotaxis	-4.00349	-2.04661	8/312	1901,5764,6387,7042,7057,7060,8829,9037	S1PR1,PTN,CXCL12,TGFB2,THBS1,THBS4,NRP1,SEMA5A
3_Member	GO Biological Processes	GO:0006935	chemotaxis	-3.94187	-2.00011	11/607	335,1901,2043,2152,5764,6387,7042,7057,7060,8829,9037	APOA1,S1PR1,EPHA4,F3,PTN,CXCL12,TGFB2,THBS1,THBS4,NRP1,SEMA5A
3_Member	GO Biological Processes	GO:0042330	taxis	-3.92314	-1.9878	11/610	335,1901,2043,2152,5764,6387,7042,7057,7060,8829,9037	APOA1,S1PR1,EPHA4,F3,PTN,CXCL12,TGFB2,THBS1,THBS4,NRP1,SEMA5A
3_Member	GO Biological Processes	GO:0035767	endothelial cell chemotaxis	-3.37399	-1.5412	3/32	7057,8829,9037	THBS1,NRP1,SEMA5A
3_Member	GO Biological Processes	GO:0051897	positive regulation of protein kinase B signaling	-2.63984	-0.980119	4/120	2152,7057,9037,57142	F3,THBS1,SEMA5A,RTN4
3_Member	GO Biological Processes	GO:0050922	negative regulation of chemotaxis	-2.47693	-0.857164	3/65	7057,8829,9037	THBS1,NRP1,SEMA5A
3_Member	GO Biological Processes	GO:0045766	positive regulation of angiogenesis	-2.01089	-0.497371	4/181	2152,7057,8829,9037	F3,THBS1,NRP1,SEMA5A
3_Member	GO Biological Processes	GO:1904018	positive regulation of vasculature development	-2.01089	-0.497371	4/181	2152,7057,8829,9037	F3,THBS1,NRP1,SEMA5A
4_Summary	GO Biological Processes	GO:0032989	cellular component morphogenesis	-12.3715	-8.6119	23/743	596,844,2043,2335,2697,2817,4133,4703,5629,5764,6387,7138,7345,8829,8976,9037,9448,10160,10763,51199,57142,79933,139065,87,335,1306,4878,4879,7042,51196,93649,1809,7431,23613,3485,4883,59272,1901,3306,4281,7057,9734,1277,6926,1281,9260,89796	BCL2,CASQ1,EPHA4,FN1,GJA1,GPC1,MAP2,NEB,PROX1,PTN,CXCL12,TNNT1,UCHL1,NRP1,WASL,SEMA5A,MAP4K4,FARP1,NES,NIN,RTN4,SYNPO2L,SLITRK4,ACTN1,APOA1,COL15A1,NPPA,NPPB,TGFB2,PLCE1,MYOCD,DPYSL3,VIM,ZMYND8,IGFBP2,NPR3,ACE2,S1PR1,HSPA2,MID1,THBS1,HDAC9,COL1A1,TBX3,COL3A1,PDLIM7,NAV1
4_Member	GO Biological Processes	GO:0032989	cellular component morphogenesis	-12.3715	-8.6119	23/743	596,844,2043,2335,2697,2817,4133,4703,5629,5764,6387,7138,7345,8829,8976,9037,9448,10160,10763,51199,57142,79933,139065	BCL2,CASQ1,EPHA4,FN1,GJA1,GPC1,MAP2,NEB,PROX1,PTN,CXCL12,TNNT1,UCHL1,NRP1,WASL,SEMA5A,MAP4K4,FARP1,NES,NIN,RTN4,SYNPO2L,SLITRK4
4_Member	GO Biological Processes	GO:0000904	cell morphogenesis involved in differentiation	-8.50639	-5.54262	18/694	87,335,596,1306,2043,2335,4133,5629,5764,6387,7345,8829,8976,9037,10160,51199,57142,139065	ACTN1,APOA1,BCL2,COL15A1,EPHA4,FN1,MAP2,PROX1,PTN,CXCL12,UCHL1,NRP1,WASL,SEMA5A,FARP1,NIN,RTN4,SLITRK4
4_Member	GO Biological Processes	GO:0048858	cell projection morphogenesis	-8.27563	-5.36098	17/633	596,2043,2335,2697,4133,5764,6387,7345,8829,8976,9037,9448,10160,10763,51199,57142,139065	BCL2,EPHA4,FN1,GJA1,MAP2,PTN,CXCL12,UCHL1,NRP1,WASL,SEMA5A,MAP4K4,FARP1,NES,NIN,RTN4,SLITRK4
4_Member	GO Biological Processes	GO:0032990	cell part morphogenesis	-8.09581	-5.21122	17/651	596,2043,2335,2697,4133,5764,6387,7345,8829,8976,9037,9448,10160,10763,51199,57142,139065	BCL2,EPHA4,FN1,GJA1,MAP2,PTN,CXCL12,UCHL1,NRP1,WASL,SEMA5A,MAP4K4,FARP1,NES,NIN,RTN4,SLITRK4
4_Member	GO Biological Processes	GO:0048812	neuron projection morphogenesis	-7.6285	-4.86885	16/614	596,2043,2335,2697,4133,5764,6387,7345,8829,8976,9037,9448,10160,51199,57142,139065	BCL2,EPHA4,FN1,GJA1,MAP2,PTN,CXCL12,UCHL1,NRP1,WASL,SEMA5A,MAP4K4,FARP1,NIN,RTN4,SLITRK4
4_Member	GO Biological Processes	GO:0120039	plasma membrane bounded cell projection morphogenesis	-7.48367	-4.76106	16/629	596,2043,2335,2697,4133,5764,6387,7345,8829,8976,9037,9448,10160,51199,57142,139065	BCL2,EPHA4,FN1,GJA1,MAP2,PTN,CXCL12,UCHL1,NRP1,WASL,SEMA5A,MAP4K4,FARP1,NIN,RTN4,SLITRK4
4_Member	GO Biological Processes	GO:0016049	cell growth	-7.26939	-4.56089	14/485	596,2335,2697,4133,4878,4879,6387,7042,8829,9037,51196,51199,57142,93649	BCL2,FN1,GJA1,MAP2,NPPA,NPPB,CXCL12,TGFB2,NRP1,SEMA5A,PLCE1,NIN,RTN4,MYOCD
4_Member	GO Biological Processes	GO:0001558	regulation of cell growth	-7.16679	-4.46784	13/417	596,2335,2697,4133,4878,4879,6387,7042,8829,9037,51196,57142,93649	BCL2,FN1,GJA1,MAP2,NPPA,NPPB,CXCL12,TGFB2,NRP1,SEMA5A,PLCE1,RTN4,MYOCD
4_Member	GO Biological Processes	GO:0048667	cell morphogenesis involved in neuron differentiation	-6.66097	-4.0986	14/544	596,2043,2335,4133,5764,6387,7345,8829,8976,9037,10160,51199,57142,139065	BCL2,EPHA4,FN1,MAP2,PTN,CXCL12,UCHL1,NRP1,WASL,SEMA5A,FARP1,NIN,RTN4,SLITRK4
4_Member	GO Biological Processes	GO:0030308	negative regulation of cell growth	-6.65016	-4.09464	9/188	596,2697,4133,4878,4879,7042,8829,9037,57142	BCL2,GJA1,MAP2,NPPA,NPPB,TGFB2,NRP1,SEMA5A,RTN4
4_Member	GO Biological Processes	GO:0010977	negative regulation of neuron projection development	-6.62445	-4.07566	8/137	1809,2043,4133,7431,8829,9037,9448,57142	DPYSL3,EPHA4,MAP2,VIM,NRP1,SEMA5A,MAP4K4,RTN4
4_Member	GO Biological Processes	GO:0061564	axon development	-6.60223	-4.06659	13/467	335,596,2043,2335,4133,5764,6387,7345,8829,9037,51199,57142,139065	APOA1,BCL2,EPHA4,FN1,MAP2,PTN,CXCL12,UCHL1,NRP1,SEMA5A,NIN,RTN4,SLITRK4
4_Member	GO Biological Processes	GO:0120035	regulation of plasma membrane bounded cell projection organization	-6.45776	-3.96529	15/655	1809,2043,2335,4133,5764,6387,7431,8829,8976,9037,9448,23613,51196,51199,57142	DPYSL3,EPHA4,FN1,MAP2,PTN,CXCL12,VIM,NRP1,WASL,SEMA5A,MAP4K4,ZMYND8,PLCE1,NIN,RTN4
4_Member	GO Biological Processes	GO:0040008	regulation of growth	-6.40774	-3.93252	15/661	596,2335,2697,3485,4133,4878,4879,5629,6387,7042,8829,9037,51196,57142,93649	BCL2,FN1,GJA1,IGFBP2,MAP2,NPPA,NPPB,PROX1,CXCL12,TGFB2,NRP1,SEMA5A,PLCE1,RTN4,MYOCD
4_Member	GO Biological Processes	GO:0031344	regulation of cell projection organization	-6.30932	-3.86142	15/673	1809,2043,2335,4133,5764,6387,7431,8829,8976,9037,9448,23613,51196,51199,57142	DPYSL3,EPHA4,FN1,MAP2,PTN,CXCL12,VIM,NRP1,WASL,SEMA5A,MAP4K4,ZMYND8,PLCE1,NIN,RTN4
4_Member	GO Biological Processes	GO:0050770	regulation of axonogenesis	-6.23609	-3.8139	8/154	2043,2335,4133,6387,8829,9037,51199,57142	EPHA4,FN1,MAP2,CXCL12,NRP1,SEMA5A,NIN,RTN4
4_Member	GO Biological Processes	GO:0031346	positive regulation of cell projection organization	-6.13522	-3.76029	11/353	1809,2043,2335,5764,6387,8829,8976,9037,23613,51196,51199	DPYSL3,EPHA4,FN1,PTN,CXCL12,NRP1,WASL,SEMA5A,ZMYND8,PLCE1,NIN
4_Member	GO Biological Processes	GO:0090066	regulation of anatomical structure size	-6.09515	-3.72467	13/518	2335,2697,4133,4703,4878,4879,4883,6387,8829,8976,9037,57142,59272	FN1,GJA1,MAP2,NEB,NPPA,NPPB,NPR3,CXCL12,NRP1,WASL,SEMA5A,RTN4,ACE2
4_Member	GO Biological Processes	GO:0010975	regulation of neuron projection development	-5.98576	-3.63265	12/445	1809,2043,2335,4133,5764,6387,7431,8829,9037,9448,51199,57142	DPYSL3,EPHA4,FN1,MAP2,PTN,CXCL12,VIM,NRP1,SEMA5A,MAP4K4,NIN,RTN4
4_Member	GO Biological Processes	GO:0048589	developmental growth	-5.92663	-3.58195	14/627	596,1901,2335,2697,4133,4878,5629,5764,6387,7042,8829,9037,51199,57142	BCL2,S1PR1,FN1,GJA1,MAP2,NPPA,PROX1,PTN,CXCL12,TGFB2,NRP1,SEMA5A,NIN,RTN4
4_Member	GO Biological Processes	GO:0051129	negative regulation of cellular component organization	-5.73941	-3.4346	15/748	335,1809,1901,2043,3306,4133,4281,5764,7057,7431,8829,8976,9037,9448,57142	APOA1,DPYSL3,S1PR1,EPHA4,HSPA2,MAP2,MID1,PTN,THBS1,VIM,NRP1,WASL,SEMA5A,MAP4K4,RTN4
4_Member	GO Biological Processes	GO:0045926	negative regulation of growth	-5.63249	-3.33148	9/249	596,2697,4133,4878,4879,7042,8829,9037,57142	BCL2,GJA1,MAP2,NPPA,NPPB,TGFB2,NRP1,SEMA5A,RTN4
4_Member	GO Biological Processes	GO:0031345	negative regulation of cell projection organization	-5.61918	-3.32193	8/186	1809,2043,4133,7431,8829,9037,9448,57142	DPYSL3,EPHA4,MAP2,VIM,NRP1,SEMA5A,MAP4K4,RTN4
4_Member	GO Biological Processes	GO:0007413	axonal fasciculation	-5.54004	-3.25751	4/22	2043,8829,9037,57142	EPHA4,NRP1,SEMA5A,RTN4
4_Member	GO Biological Processes	GO:0106030	neuron projection fasciculation	-5.54004	-3.25751	4/22	2043,8829,9037,57142	EPHA4,NRP1,SEMA5A,RTN4
4_Member	GO Biological Processes	GO:0048842	positive regulation of axon extension involved in axon guidance	-5.48902	-3.22073	3/7	6387,8829,9037	CXCL12,NRP1,SEMA5A
4_Member	GO Biological Processes	GO:0060284	regulation of cell development	-5.44566	-3.18432	12/502	335,596,2043,2335,4133,5764,6387,8829,9037,9734,51199,57142	APOA1,BCL2,EPHA4,FN1,MAP2,PTN,CXCL12,NRP1,SEMA5A,HDAC9,NIN,RTN4
4_Member	GO Biological Processes	GO:0007409	axonogenesis	-5.42587	-3.17137	11/418	596,2043,2335,4133,6387,7345,8829,9037,51199,57142,139065	BCL2,EPHA4,FN1,MAP2,CXCL12,UCHL1,NRP1,SEMA5A,NIN,RTN4,SLITRK4
4_Member	GO Biological Processes	GO:0030516	regulation of axon extension	-5.29088	-3.0659	6/95	2335,4133,6387,8829,9037,57142	FN1,MAP2,CXCL12,NRP1,SEMA5A,RTN4
4_Member	GO Biological Processes	GO:0010720	positive regulation of cell development	-5.00136	-2.80401	9/298	335,596,2043,2335,5764,6387,8829,9037,51199	APOA1,BCL2,EPHA4,FN1,PTN,CXCL12,NRP1,SEMA5A,NIN
4_Member	GO Biological Processes	GO:0061387	regulation of extent of cell growth	-4.92349	-2.75211	6/110	2335,4133,6387,8829,9037,57142	FN1,MAP2,CXCL12,NRP1,SEMA5A,RTN4
4_Member	GO Biological Processes	GO:0048588	developmental cell growth	-4.88729	-2.72698	8/234	2335,4133,4878,6387,8829,9037,51199,57142	FN1,MAP2,NPPA,CXCL12,NRP1,SEMA5A,NIN,RTN4
4_Member	GO Biological Processes	GO:0060560	developmental growth involved in morphogenesis	-4.87391	-2.72652	8/235	1901,2335,4133,6387,8829,9037,51199,57142	S1PR1,FN1,MAP2,CXCL12,NRP1,SEMA5A,NIN,RTN4
4_Member	GO Biological Processes	GO:0048762	mesenchymal cell differentiation	-4.83413	-2.69253	8/238	596,1277,2335,6926,7042,8829,9037,57142	BCL2,COL1A1,FN1,TBX3,TGFB2,NRP1,SEMA5A,RTN4
4_Member	GO Biological Processes	GO:0048675	axon extension	-4.70786	-2.57915	6/120	2335,4133,6387,8829,9037,57142	FN1,MAP2,CXCL12,NRP1,SEMA5A,RTN4
4_Member	GO Biological Processes	GO:0048638	regulation of developmental growth	-4.65074	-2.53454	9/330	596,2335,2697,4133,5629,6387,8829,9037,57142	BCL2,FN1,GJA1,MAP2,PROX1,CXCL12,NRP1,SEMA5A,RTN4
4_Member	GO Biological Processes	GO:0050772	positive regulation of axonogenesis	-4.49405	-2.4246	5/79	2335,6387,8829,9037,51199	FN1,CXCL12,NRP1,SEMA5A,NIN
4_Member	GO Biological Processes	GO:0051962	positive regulation of nervous system development	-4.41991	-2.37005	8/272	2043,2335,5764,6387,8829,9037,51199,139065	EPHA4,FN1,PTN,CXCL12,NRP1,SEMA5A,NIN,SLITRK4
4_Member	GO Biological Processes	GO:0051960	regulation of nervous system development	-4.40888	-2.36523	10/443	2043,2335,4133,5764,6387,8829,9037,51199,57142,139065	EPHA4,FN1,MAP2,PTN,CXCL12,NRP1,SEMA5A,NIN,RTN4,SLITRK4
4_Member	GO Biological Processes	GO:0045773	positive regulation of axon extension	-4.3861	-2.35128	4/42	2335,6387,8829,9037	FN1,CXCL12,NRP1,SEMA5A
4_Member	GO Biological Processes	GO:0030517	negative regulation of axon extension	-4.34524	-2.31999	4/43	4133,8829,9037,57142	MAP2,NRP1,SEMA5A,RTN4
4_Member	GO Biological Processes	GO:0050767	regulation of neurogenesis	-4.31949	-2.29624	9/364	2043,2335,4133,5764,6387,8829,9037,51199,57142	EPHA4,FN1,MAP2,PTN,CXCL12,NRP1,SEMA5A,NIN,RTN4
4_Member	GO Biological Processes	GO:0060485	mesenchyme development	-4.20334	-2.20147	8/292	596,1277,2335,6926,7042,8829,9037,57142	BCL2,COL1A1,FN1,TBX3,TGFB2,NRP1,SEMA5A,RTN4
4_Member	GO Biological Processes	GO:0030900	forebrain development	-4.16738	-2.17303	9/381	1281,5629,5764,6387,6926,8829,9037,51199,57142	COL3A1,PROX1,PTN,CXCL12,TBX3,NRP1,SEMA5A,NIN,RTN4
4_Member	GO Biological Processes	GO:0008038	neuron recognition	-4.11973	-2.13093	4/49	2043,8829,9037,57142	EPHA4,NRP1,SEMA5A,RTN4
4_Member	GO Biological Processes	GO:0060322	head development	-4.11215	-2.12519	13/796	596,1277,1281,1901,5629,5764,6387,6926,8829,9037,10763,51199,57142	BCL2,COL1A1,COL3A1,S1PR1,PROX1,PTN,CXCL12,TBX3,NRP1,SEMA5A,NES,NIN,RTN4
4_Member	GO Biological Processes	GO:0050769	positive regulation of neurogenesis	-4.08138	-2.10528	7/225	2043,2335,5764,6387,8829,9037,51199	EPHA4,FN1,PTN,CXCL12,NRP1,SEMA5A,NIN
4_Member	GO Biological Processes	GO:0030307	positive regulation of cell growth	-3.92127	-1.9877	6/166	596,2335,6387,7042,8829,9037	BCL2,FN1,CXCL12,TGFB2,NRP1,SEMA5A
4_Member	GO Biological Processes	GO:1990138	neuron projection extension	-3.83704	-1.91938	6/172	2335,4133,6387,8829,9037,57142	FN1,MAP2,CXCL12,NRP1,SEMA5A,RTN4
4_Member	GO Biological Processes	GO:0048639	positive regulation of developmental growth	-3.8097	-1.8969	6/174	596,2335,5629,6387,8829,9037	BCL2,FN1,PROX1,CXCL12,NRP1,SEMA5A
4_Member	GO Biological Processes	GO:0048640	negative regulation of developmental growth	-3.77168	-1.86329	5/112	2697,4133,8829,9037,57142	GJA1,MAP2,NRP1,SEMA5A,RTN4
4_Member	GO Biological Processes	GO:0007420	brain development	-3.7337	-1.83289	12/753	596,1281,1901,5629,5764,6387,6926,8829,9037,10763,51199,57142	BCL2,COL3A1,S1PR1,PROX1,PTN,CXCL12,TBX3,NRP1,SEMA5A,NES,NIN,RTN4
4_Member	GO Biological Processes	GO:0008361	regulation of cell size	-3.7038	-1.80894	6/182	2335,4133,6387,8829,9037,57142	FN1,MAP2,CXCL12,NRP1,SEMA5A,RTN4
4_Member	GO Biological Processes	GO:0045927	positive regulation of growth	-3.70378	-1.80894	7/259	596,2335,5629,6387,7042,8829,9037	BCL2,FN1,PROX1,CXCL12,TGFB2,NRP1,SEMA5A
4_Member	GO Biological Processes	GO:0050771	negative regulation of axonogenesis	-3.66581	-1.77977	4/64	4133,8829,9037,57142	MAP2,NRP1,SEMA5A,RTN4
4_Member	GO Biological Processes	GO:0032535	regulation of cellular component size	-3.40845	-1.56918	8/382	2335,4133,4703,6387,8829,8976,9037,57142	FN1,MAP2,NEB,CXCL12,NRP1,WASL,SEMA5A,RTN4
4_Member	GO Biological Processes	GO:0048863	stem cell differentiation	-3.40432	-1.56636	6/207	2335,5764,7042,8829,9037,93649	FN1,PTN,TGFB2,NRP1,SEMA5A,MYOCD
4_Member	GO Biological Processes	GO:0048841	regulation of axon extension involved in axon guidance	-3.37399	-1.5412	3/32	6387,8829,9037	CXCL12,NRP1,SEMA5A
4_Member	GO Biological Processes	GO:0050768	negative regulation of neurogenesis	-3.32346	-1.50333	5/140	4133,5764,8829,9037,57142	MAP2,PTN,NRP1,SEMA5A,RTN4
4_Member	GO Biological Processes	GO:0051961	negative regulation of nervous system development	-3.25406	-1.45226	5/145	4133,5764,8829,9037,57142	MAP2,PTN,NRP1,SEMA5A,RTN4
4_Member	GO Biological Processes	GO:0048846	axon extension involved in axon guidance	-3.18631	-1.40438	3/37	6387,8829,9037	CXCL12,NRP1,SEMA5A
4_Member	GO Biological Processes	GO:1902284	neuron projection extension involved in neuron projection guidance	-3.18631	-1.40438	3/37	6387,8829,9037	CXCL12,NRP1,SEMA5A
4_Member	GO Biological Processes	GO:0014031	mesenchymal cell development	-3.15657	-1.38032	4/87	596,2335,8829,9037	BCL2,FN1,NRP1,SEMA5A
4_Member	Reactome Gene Sets	R-HSA-422475	Axon guidance	-2.98905	-1.25265	9/552	1281,1809,2043,2817,6387,8829,8976,9037,9260	COL3A1,DPYSL3,EPHA4,GPC1,CXCL12,NRP1,WASL,SEMA5A,PDLIM7
4_Member	Reactome Gene Sets	R-HSA-9675108	Nervous system development	-2.85605	-1.14331	9/577	1281,1809,2043,2817,6387,8829,8976,9037,9260	COL3A1,DPYSL3,EPHA4,GPC1,CXCL12,NRP1,WASL,SEMA5A,PDLIM7
4_Member	GO Biological Processes	GO:0010721	negative regulation of cell development	-2.83377	-1.1272	5/180	4133,5764,8829,9037,57142	MAP2,PTN,NRP1,SEMA5A,RTN4
4_Member	GO Biological Processes	GO:0001755	neural crest cell migration	-2.66143	-0.996955	3/56	2335,8829,9037	FN1,NRP1,SEMA5A
4_Member	Reactome Gene Sets	R-HSA-373755	Semaphorin interactions	-2.47693	-0.857164	3/65	1809,8829,9037	DPYSL3,NRP1,SEMA5A
4_Member	GO Biological Processes	GO:0021536	diencephalon development	-2.27028	-0.69319	3/77	5764,8829,9037	PTN,NRP1,SEMA5A
4_Member	GO Biological Processes	GO:0001764	neuron migration	-2.23364	-0.667814	4/156	1281,6387,8829,89796	COL3A1,CXCL12,NRP1,NAV1
4_Member	GO Biological Processes	GO:0021537	telencephalon development	-2.21619	-0.653817	5/251	1281,5629,6387,51199,57142	COL3A1,PROX1,CXCL12,NIN,RTN4
4_Member	GO Biological Processes	GO:0014032	neural crest cell development	-2.19445	-0.639595	3/82	2335,8829,9037	FN1,NRP1,SEMA5A
4_Member	GO Biological Processes	GO:0048864	stem cell development	-2.12358	-0.590528	3/87	2335,8829,9037	FN1,NRP1,SEMA5A
4_Member	KEGG Pathway	hsa04360	Axon guidance	-2.06089	-0.537403	4/175	2043,6387,8829,9037	EPHA4,CXCL12,NRP1,SEMA5A
4_Member	KEGG Pathway	ko04360	Axon guidance	-2.06089	-0.537403	4/175	2043,6387,8829,9037	EPHA4,CXCL12,NRP1,SEMA5A
4_Member	GO Biological Processes	GO:0014033	neural crest cell differentiation	-2.05711	-0.534254	3/92	2335,8829,9037	FN1,NRP1,SEMA5A
5_Summary	GO Biological Processes	GO:0007507	heart development	-11.4181	-7.99742	20/595	1281,1901,2335,2697,4703,4878,4879,5629,5764,6659,6678,6926,7042,8829,9260,9734,51196,57142,79933,93649,596,844,1634,2817,7138,7345,26509,27231	COL3A1,S1PR1,FN1,GJA1,NEB,NPPA,NPPB,PROX1,PTN,SOX4,SPARC,TBX3,TGFB2,NRP1,PDLIM7,HDAC9,PLCE1,RTN4,SYNPO2L,MYOCD,BCL2,CASQ1,DCN,GPC1,TNNT1,UCHL1,MYOF,NMRK2
5_Member	GO Biological Processes	GO:0007507	heart development	-11.4181	-7.99742	20/595	1281,1901,2335,2697,4703,4878,4879,5629,5764,6659,6678,6926,7042,8829,9260,9734,51196,57142,79933,93649	COL3A1,S1PR1,FN1,GJA1,NEB,NPPA,NPPB,PROX1,PTN,SOX4,SPARC,TBX3,TGFB2,NRP1,PDLIM7,HDAC9,PLCE1,RTN4,SYNPO2L,MYOCD
5_Member	GO Biological Processes	GO:0061061	muscle structure development	-9.10187	-5.99632	18/636	596,844,1634,1901,2817,4703,4878,5629,6926,7042,7138,7345,9260,9734,26509,27231,79933,93649	BCL2,CASQ1,DCN,S1PR1,GPC1,NEB,NPPA,PROX1,TBX3,TGFB2,TNNT1,UCHL1,PDLIM7,HDAC9,MYOF,NMRK2,SYNPO2L,MYOCD
5_Member	GO Biological Processes	GO:0055001	muscle cell development	-9.07928	-5.99632	11/182	596,844,4703,4878,5629,6926,7138,7345,9734,26509,79933	BCL2,CASQ1,NEB,NPPA,PROX1,TBX3,TNNT1,UCHL1,HDAC9,MYOF,SYNPO2L
5_Member	GO Biological Processes	GO:0014706	striated muscle tissue development	-8.54243	-5.54262	14/384	596,844,1634,1901,2697,2817,4703,4878,4879,5629,6926,7042,9734,93649	BCL2,CASQ1,DCN,S1PR1,GJA1,GPC1,NEB,NPPA,NPPB,PROX1,TBX3,TGFB2,HDAC9,MYOCD
5_Member	GO Biological Processes	GO:0060537	muscle tissue development	-8.27553	-5.36098	14/403	596,844,1634,1901,2697,2817,4703,4878,4879,5629,6926,7042,9734,93649	BCL2,CASQ1,DCN,S1PR1,GJA1,GPC1,NEB,NPPA,NPPB,PROX1,TBX3,TGFB2,HDAC9,MYOCD
5_Member	GO Biological Processes	GO:0051146	striated muscle cell differentiation	-7.06016	-4.39742	11/285	596,844,4703,4878,5629,6926,7138,9734,26509,79933,93649	BCL2,CASQ1,NEB,NPPA,PROX1,TBX3,TNNT1,HDAC9,MYOF,SYNPO2L,MYOCD
5_Member	GO Biological Processes	GO:0042692	muscle cell differentiation	-6.6624	-4.0986	12/384	596,844,4703,4878,5629,6926,7138,7345,9734,26509,79933,93649	BCL2,CASQ1,NEB,NPPA,PROX1,TBX3,TNNT1,UCHL1,HDAC9,MYOF,SYNPO2L,MYOCD
5_Member	GO Biological Processes	GO:0048738	cardiac muscle tissue development	-5.80882	-3.49764	9/237	1901,2697,4703,4878,4879,5629,6926,7042,93649	S1PR1,GJA1,NEB,NPPA,NPPB,PROX1,TBX3,TGFB2,MYOCD
5_Member	GO Biological Processes	GO:0007517	muscle organ development	-5.54967	-3.25984	10/327	596,844,1634,1901,2817,4703,5629,7042,9734,93649	BCL2,CASQ1,DCN,S1PR1,GPC1,NEB,PROX1,TGFB2,HDAC9,MYOCD
5_Member	GO Biological Processes	GO:0007519	skeletal muscle tissue development	-4.10053	-2.11722	6/154	596,844,1634,2817,9734,93649	BCL2,CASQ1,DCN,GPC1,HDAC9,MYOCD
5_Member	GO Biological Processes	GO:0035051	cardiocyte differentiation	-4.05428	-2.0835	6/157	4703,4878,5629,6926,7042,93649	NEB,NPPA,PROX1,TBX3,TGFB2,MYOCD
5_Member	GO Biological Processes	GO:0060538	skeletal muscle organ development	-3.93564	-1.99554	6/165	596,844,1634,2817,9734,93649	BCL2,CASQ1,DCN,GPC1,HDAC9,MYOCD
5_Member	GO Biological Processes	GO:0055007	cardiac muscle cell differentiation	-3.54965	-1.68349	5/125	4703,4878,5629,6926,93649	NEB,NPPA,PROX1,TBX3,MYOCD
5_Member	GO Biological Processes	GO:0055013	cardiac muscle cell development	-3.19463	-1.40811	4/85	4703,4878,5629,6926	NEB,NPPA,PROX1,TBX3
5_Member	GO Biological Processes	GO:0055006	cardiac cell development	-3.08324	-1.32684	4/91	4703,4878,5629,6926	NEB,NPPA,PROX1,TBX3
6_Summary	GO Biological Processes	GO:0009611	response to wounding	-11.0356	-7.67385	19/552	87,335,596,1277,1281,1634,1809,2043,2152,2335,2697,5627,5764,6678,7042,7057,7076,8829,26509,1278,2791,11343,2817,595,4879,4883,6387,7077,51232,55075,9734,10769	ACTN1,APOA1,BCL2,COL1A1,COL3A1,DCN,DPYSL3,EPHA4,F3,FN1,GJA1,PROS1,PTN,SPARC,TGFB2,THBS1,TIMP1,NRP1,MYOF,COL1A2,GNG11,MGLL,GPC1,CCND1,NPPB,NPR3,CXCL12,TIMP2,CRIM1,UACA,HDAC9,PLK2
6_Member	GO Biological Processes	GO:0009611	response to wounding	-11.0356	-7.67385	19/552	87,335,596,1277,1281,1634,1809,2043,2152,2335,2697,5627,5764,6678,7042,7057,7076,8829,26509	ACTN1,APOA1,BCL2,COL1A1,COL3A1,DCN,DPYSL3,EPHA4,F3,FN1,GJA1,PROS1,PTN,SPARC,TGFB2,THBS1,TIMP1,NRP1,MYOF
6_Member	Reactome Gene Sets	R-HSA-76002	Platelet activation, signaling and aggregation	-8.46761	-5.52087	12/263	87,335,1277,1278,2335,2791,5627,6678,7042,7057,7076,11343	ACTN1,APOA1,COL1A1,COL1A2,FN1,GNG11,PROS1,SPARC,TGFB2,THBS1,TIMP1,MGLL
6_Member	GO Biological Processes	GO:0042060	wound healing	-7.08315	-4.41163	13/424	87,1277,1281,1634,2152,2335,2697,5627,6678,7042,7057,7076,26509	ACTN1,COL1A1,COL3A1,DCN,F3,FN1,GJA1,PROS1,SPARC,TGFB2,THBS1,TIMP1,MYOF
6_Member	Reactome Gene Sets	R-HSA-114608	Platelet degranulation	-6.82595	-4.21243	8/129	87,335,2335,5627,6678,7042,7057,7076	ACTN1,APOA1,FN1,PROS1,SPARC,TGFB2,THBS1,TIMP1
6_Member	Reactome Gene Sets	R-HSA-76005	Response to elevated platelet cytosolic Ca2+	-6.69847	-4.11491	8/134	87,335,2335,5627,6678,7042,7057,7076	ACTN1,APOA1,FN1,PROS1,SPARC,TGFB2,THBS1,TIMP1
6_Member	Reactome Gene Sets	R-HSA-109582	Hemostasis	-5.97567	-3.6268	14/621	87,335,1277,1278,2152,2335,2791,2817,5627,6678,7042,7057,7076,11343	ACTN1,APOA1,COL1A1,COL1A2,F3,FN1,GNG11,GPC1,PROS1,SPARC,TGFB2,THBS1,TIMP1,MGLL
6_Member	GO Biological Processes	GO:0050878	regulation of body fluid levels	-4.95761	-2.77488	10/382	87,595,1281,2152,2335,2697,4879,4883,5627,7057	ACTN1,CCND1,COL3A1,F3,FN1,GJA1,NPPB,NPR3,PROS1,THBS1
6_Member	Canonical Pathways	M165	PID SYNDECAN 4 PATHWAY	-4.86384	-2.71961	4/32	87,2335,6387,7057	ACTN1,FN1,CXCL12,THBS1
6_Member	GO Biological Processes	GO:1903034	regulation of response to wounding	-3.90699	-1.97985	6/167	2043,2152,2697,5627,5764,7057	EPHA4,F3,GJA1,PROS1,PTN,THBS1
6_Member	GO Biological Processes	GO:0052547	regulation of peptidase activity	-3.52742	-1.66402	9/464	2043,2152,2335,5627,7057,7076,7077,51232,55075	EPHA4,F3,FN1,PROS1,THBS1,TIMP1,TIMP2,CRIM1,UACA
6_Member	GO Biological Processes	GO:0051346	negative regulation of hydrolase activity	-3.43115	-1.58796	8/379	335,5627,7042,7057,7076,7077,9734,51232	APOA1,PROS1,TGFB2,THBS1,TIMP1,TIMP2,HDAC9,CRIM1
6_Member	GO Biological Processes	GO:0007596	blood coagulation	-3.28551	-1.47647	6/218	87,1281,2152,2335,5627,7057	ACTN1,COL3A1,F3,FN1,PROS1,THBS1
6_Member	GO Biological Processes	GO:0007599	hemostasis	-3.23379	-1.43793	6/223	87,1281,2152,2335,5627,7057	ACTN1,COL3A1,F3,FN1,PROS1,THBS1
6_Member	GO Biological Processes	GO:0050817	coagulation	-3.23379	-1.43793	6/223	87,1281,2152,2335,5627,7057	ACTN1,COL3A1,F3,FN1,PROS1,THBS1
6_Member	GO Biological Processes	GO:0052548	regulation of endopeptidase activity	-3.04037	-1.29039	8/435	2043,2152,5627,7057,7076,7077,51232,55075	EPHA4,F3,PROS1,THBS1,TIMP1,TIMP2,CRIM1,UACA
6_Member	GO Biological Processes	GO:1903035	negative regulation of response to wounding	-3.03054	-1.28583	4/94	2043,2697,5627,7057	EPHA4,GJA1,PROS1,THBS1
6_Member	WikiPathways	WP2806	Complement system	-2.94671	-1.21746	4/99	335,1634,5627,7057	APOA1,DCN,PROS1,THBS1
6_Member	GO Biological Processes	GO:0030162	regulation of proteolysis	-2.60697	-0.957915	10/752	2043,2152,2335,5627,7057,7076,7077,10769,51232,55075	EPHA4,F3,FN1,PROS1,THBS1,TIMP1,TIMP2,PLK2,CRIM1,UACA
6_Member	GO Biological Processes	GO:0061041	regulation of wound healing	-2.46713	-0.850496	4/134	2152,2697,5627,7057	F3,GJA1,PROS1,THBS1
6_Member	GO Biological Processes	GO:0030193	regulation of blood coagulation	-2.45817	-0.845426	3/66	2152,5627,7057	F3,PROS1,THBS1
6_Member	GO Biological Processes	GO:1900046	regulation of hemostasis	-2.42156	-0.81801	3/68	2152,5627,7057	F3,PROS1,THBS1
6_Member	GO Biological Processes	GO:0050818	regulation of coagulation	-2.36881	-0.772022	3/71	2152,5627,7057	F3,PROS1,THBS1
6_Member	GO Biological Processes	GO:0061045	negative regulation of wound healing	-2.25469	-0.683966	3/78	2697,5627,7057	GJA1,PROS1,THBS1
6_Member	GO Biological Processes	GO:0045861	negative regulation of proteolysis	-2.24618	-0.676862	6/351	2043,5627,7057,7076,7077,51232	EPHA4,PROS1,THBS1,TIMP1,TIMP2,CRIM1
6_Member	GO Biological Processes	GO:0010951	negative regulation of endopeptidase activity	-2.20904	-0.652157	5/252	5627,7057,7076,7077,51232	PROS1,THBS1,TIMP1,TIMP2,CRIM1
6_Member	GO Biological Processes	GO:0010466	negative regulation of peptidase activity	-2.13949	-0.599953	5/262	5627,7057,7076,7077,51232	PROS1,THBS1,TIMP1,TIMP2,CRIM1
7_Summary	GO Biological Processes	GO:0040013	negative regulation of locomotion	-9.44215	-6.19438	15/390	596,1281,1634,1809,2043,2697,5764,6387,7057,7076,8829,8976,9037,23613,93649,87,3485,4878,7351,1277,7042,4883,5629,6282,6659,6678,6926,7077,595,9424	BCL2,COL3A1,DCN,DPYSL3,EPHA4,GJA1,PTN,CXCL12,THBS1,TIMP1,NRP1,WASL,SEMA5A,ZMYND8,MYOCD,ACTN1,IGFBP2,NPPA,UCP2,COL1A1,TGFB2,NPR3,PROX1,S100A11,SOX4,SPARC,TBX3,TIMP2,CCND1,KCNK6
7_Member	GO Biological Processes	GO:0040013	negative regulation of locomotion	-9.44215	-6.19438	15/390	596,1281,1634,1809,2043,2697,5764,6387,7057,7076,8829,8976,9037,23613,93649	BCL2,COL3A1,DCN,DPYSL3,EPHA4,GJA1,PTN,CXCL12,THBS1,TIMP1,NRP1,WASL,SEMA5A,ZMYND8,MYOCD
7_Member	GO Biological Processes	GO:0051271	negative regulation of cellular component movement	-8.80949	-5.74881	14/366	87,596,1281,1634,1809,2043,2697,5764,6387,7057,7076,8976,23613,93649	ACTN1,BCL2,COL3A1,DCN,DPYSL3,EPHA4,GJA1,PTN,CXCL12,THBS1,TIMP1,WASL,ZMYND8,MYOCD
7_Member	GO Biological Processes	GO:0030336	negative regulation of cell migration	-8.16392	-5.26461	13/343	596,1281,1634,1809,2043,2697,5764,6387,7057,7076,8976,23613,93649	BCL2,COL3A1,DCN,DPYSL3,EPHA4,GJA1,PTN,CXCL12,THBS1,TIMP1,WASL,ZMYND8,MYOCD
7_Member	GO Biological Processes	GO:2000146	negative regulation of cell motility	-7.9431	-5.11287	13/358	596,1281,1634,1809,2043,2697,5764,6387,7057,7076,8976,23613,93649	BCL2,COL3A1,DCN,DPYSL3,EPHA4,GJA1,PTN,CXCL12,THBS1,TIMP1,WASL,ZMYND8,MYOCD
7_Member	GO Biological Processes	GO:0007565	female pregnancy	-4.50219	-2.42828	7/193	596,2697,3485,4878,5764,7076,7351	BCL2,GJA1,IGFBP2,NPPA,PTN,TIMP1,UCP2
7_Member	GO Biological Processes	GO:0070482	response to oxygen levels	-4.48031	-2.41307	9/347	596,1277,4878,5764,6387,7042,7057,7351,93649	BCL2,COL1A1,NPPA,PTN,CXCL12,TGFB2,THBS1,UCP2,MYOCD
7_Member	GO Biological Processes	GO:0008285	negative regulation of cell population proliferation	-4.20648	-2.2027	13/779	596,2697,4883,5629,5764,6282,6659,6678,6926,7042,7057,7077,93649	BCL2,GJA1,NPR3,PROX1,PTN,S100A11,SOX4,SPARC,TBX3,TGFB2,THBS1,TIMP2,MYOCD
7_Member	GO Biological Processes	GO:0044706	multi-multicellular organism process	-4.14245	-2.14996	7/220	596,2697,3485,4878,5764,7076,7351	BCL2,GJA1,IGFBP2,NPPA,PTN,TIMP1,UCP2
7_Member	GO Biological Processes	GO:0001666	response to hypoxia	-4.05201	-2.08299	8/307	596,4878,5764,6387,7042,7057,7351,93649	BCL2,NPPA,PTN,CXCL12,TGFB2,THBS1,UCP2,MYOCD
7_Member	GO Biological Processes	GO:0036293	response to decreased oxygen levels	-3.90916	-1.97985	8/322	596,4878,5764,6387,7042,7057,7351,93649	BCL2,NPPA,PTN,CXCL12,TGFB2,THBS1,UCP2,MYOCD
7_Member	GO Biological Processes	GO:0071496	cellular response to external stimulus	-3.16961	-1.38882	7/318	596,1277,2697,4878,5764,7351,93649	BCL2,COL1A1,GJA1,NPPA,PTN,UCP2,MYOCD
7_Member	GO Biological Processes	GO:0048608	reproductive structure development	-3.0988	-1.33636	8/426	595,596,1634,2697,5764,6926,7042,93649	CCND1,BCL2,DCN,GJA1,PTN,TBX3,TGFB2,MYOCD
7_Member	GO Biological Processes	GO:0061458	reproductive system development	-3.07915	-1.32383	8/429	595,596,1634,2697,5764,6926,7042,93649	CCND1,BCL2,DCN,GJA1,PTN,TBX3,TGFB2,MYOCD
7_Member	GO Biological Processes	GO:0042391	regulation of membrane potential	-3.04679	-1.29574	8/434	596,1634,2697,4878,5764,7351,9424,23613	BCL2,DCN,GJA1,NPPA,PTN,UCP2,KCNK6,ZMYND8
7_Member	GO Biological Processes	GO:0031668	cellular response to extracellular stimulus	-2.26716	-0.690785	5/244	596,1277,5764,7351,93649	BCL2,COL1A1,PTN,UCP2,MYOCD
8_Summary	GO Biological Processes	GO:0030155	regulation of cell adhesion	-7.97606	-5.1195	18/751	335,596,1277,1901,2043,2335,3105,3485,5764,6387,6659,7042,7057,8829,9037,9223,9448,151887,87,1281,54822,595,7351,7076,1809,6678	APOA1,BCL2,COL1A1,S1PR1,EPHA4,FN1,HLA-A,IGFBP2,PTN,CXCL12,SOX4,TGFB2,THBS1,NRP1,SEMA5A,MAGI1,MAP4K4,CCDC80,ACTN1,COL3A1,TRPM7,CCND1,UCP2,TIMP1,DPYSL3,SPARC
8_Member	GO Biological Processes	GO:0030155	regulation of cell adhesion	-7.97606	-5.1195	18/751	335,596,1277,1901,2043,2335,3105,3485,5764,6387,6659,7042,7057,8829,9037,9223,9448,151887	APOA1,BCL2,COL1A1,S1PR1,EPHA4,FN1,HLA-A,IGFBP2,PTN,CXCL12,SOX4,TGFB2,THBS1,NRP1,SEMA5A,MAGI1,MAP4K4,CCDC80
8_Member	GO Biological Processes	GO:0045785	positive regulation of cell adhesion	-6.93197	-4.29453	13/437	335,2043,2335,3105,3485,5764,6387,6659,7042,8829,9223,9448,151887	APOA1,EPHA4,FN1,HLA-A,IGFBP2,PTN,CXCL12,SOX4,TGFB2,NRP1,MAGI1,MAP4K4,CCDC80
8_Member	GO Biological Processes	GO:0031589	cell-substrate adhesion	-6.91186	-4.28255	12/364	87,335,596,1277,1281,2335,5764,7057,8829,9448,54822,151887	ACTN1,APOA1,BCL2,COL1A1,COL3A1,FN1,PTN,THBS1,NRP1,MAP4K4,TRPM7,CCDC80
8_Member	GO Biological Processes	GO:0010810	regulation of cell-substrate adhesion	-6.06027	-3.69856	9/221	335,596,1277,2335,5764,7057,8829,9448,151887	APOA1,BCL2,COL1A1,FN1,PTN,THBS1,NRP1,MAP4K4,CCDC80
8_Member	GO Biological Processes	GO:0031099	regeneration	-5.41777	-3.16666	8/198	335,595,596,2043,5764,6387,7351,9448	APOA1,CCND1,BCL2,EPHA4,PTN,CXCL12,UCP2,MAP4K4
8_Member	GO Biological Processes	GO:0031102	neuron projection regeneration	-5.07946	-2.87308	5/60	335,596,2043,5764,9448	APOA1,BCL2,EPHA4,PTN,MAP4K4
8_Member	GO Biological Processes	GO:0007229	integrin-mediated signaling pathway	-4.94623	-2.76674	6/109	335,1281,2335,5764,7076,8829	APOA1,COL3A1,FN1,PTN,TIMP1,NRP1
8_Member	GO Biological Processes	GO:0010811	positive regulation of cell-substrate adhesion	-4.64701	-2.53328	6/123	335,2335,5764,8829,9448,151887	APOA1,FN1,PTN,NRP1,MAP4K4,CCDC80
8_Member	GO Biological Processes	GO:0048678	response to axon injury	-4.3904	-2.35128	5/83	335,596,1809,2043,5764	APOA1,BCL2,DPYSL3,EPHA4,PTN
8_Member	GO Biological Processes	GO:0031103	axon regeneration	-4.01789	-2.05586	4/52	335,596,2043,5764	APOA1,BCL2,EPHA4,PTN
8_Member	GO Biological Processes	GO:0070570	regulation of neuron projection regeneration	-3.33405	-1.51267	3/33	2043,5764,9448	EPHA4,PTN,MAP4K4
8_Member	GO Biological Processes	GO:0022604	regulation of cell morphogenesis	-2.51369	-0.885182	6/309	335,2043,2335,5764,6678,8829	APOA1,EPHA4,FN1,PTN,SPARC,NRP1
8_Member	GO Biological Processes	GO:0010770	positive regulation of cell morphogenesis involved in differentiation	-2.23931	-0.672787	3/79	335,2043,8829	APOA1,EPHA4,NRP1
8_Member	GO Biological Processes	GO:0010769	regulation of cell morphogenesis involved in differentiation	-2.00679	-0.49389	3/96	335,2043,8829	APOA1,EPHA4,NRP1
9_Summary	GO Biological Processes	GO:0034330	cell junction organization	-7.68002	-4.90217	17/695	87,596,2043,2335,2697,5764,6678,7042,7057,8829,8976,9448,10160,23613,27445,59272,139065,1281,54822,335,1277,6387,9037,50486	ACTN1,BCL2,EPHA4,FN1,GJA1,PTN,SPARC,TGFB2,THBS1,NRP1,WASL,MAP4K4,FARP1,ZMYND8,PCLO,ACE2,SLITRK4,COL3A1,TRPM7,APOA1,COL1A1,CXCL12,SEMA5A,G0S2
9_Member	GO Biological Processes	GO:0034330	cell junction organization	-7.68002	-4.90217	17/695	87,596,2043,2335,2697,5764,6678,7042,7057,8829,8976,9448,10160,23613,27445,59272,139065	ACTN1,BCL2,EPHA4,FN1,GJA1,PTN,SPARC,TGFB2,THBS1,NRP1,WASL,MAP4K4,FARP1,ZMYND8,PCLO,ACE2,SLITRK4
9_Member	GO Biological Processes	GO:0034329	cell junction assembly	-5.39631	-3.15525	11/421	87,596,2335,2697,7057,8829,9448,10160,27445,59272,139065	ACTN1,BCL2,FN1,GJA1,THBS1,NRP1,MAP4K4,FARP1,PCLO,ACE2,SLITRK4
9_Member	GO Biological Processes	GO:0007044	cell-substrate junction assembly	-5.29088	-3.0659	6/95	87,596,2335,7057,8829,9448	ACTN1,BCL2,FN1,THBS1,NRP1,MAP4K4
9_Member	GO Biological Processes	GO:0150115	cell-substrate junction organization	-5.1368	-2.92431	6/101	87,596,2335,7057,8829,9448	ACTN1,BCL2,FN1,THBS1,NRP1,MAP4K4
9_Member	GO Biological Processes	GO:0007160	cell-matrix adhesion	-4.88729	-2.72698	8/234	87,596,1281,2335,7057,8829,9448,54822	ACTN1,BCL2,COL3A1,FN1,THBS1,NRP1,MAP4K4,TRPM7
9_Member	GO Biological Processes	GO:1901888	regulation of cell junction assembly	-4.3491	-2.31999	7/204	2697,7057,8829,9448,10160,59272,139065	GJA1,THBS1,NRP1,MAP4K4,FARP1,ACE2,SLITRK4
9_Member	GO Biological Processes	GO:0048041	focal adhesion assembly	-4.29204	-2.27864	5/87	87,596,7057,8829,9448	ACTN1,BCL2,THBS1,NRP1,MAP4K4
9_Member	GO Biological Processes	GO:1901890	positive regulation of cell junction assembly	-2.86746	-1.14967	4/104	8829,9448,59272,139065	NRP1,MAP4K4,ACE2,SLITRK4
9_Member	GO Biological Processes	GO:0007162	negative regulation of cell adhesion	-2.5556	-0.918172	6/303	335,1277,6387,7057,9037,9448	APOA1,COL1A1,CXCL12,THBS1,SEMA5A,MAP4K4
9_Member	GO Biological Processes	GO:0001952	regulation of cell-matrix adhesion	-2.53852	-0.902719	4/128	596,7057,8829,9448	BCL2,THBS1,NRP1,MAP4K4
9_Member	GO Biological Processes	GO:0097191	extrinsic apoptotic signaling pathway	-2.46481	-0.848952	5/219	596,7042,7057,8829,50486	BCL2,TGFB2,THBS1,NRP1,G0S2
9_Member	GO Biological Processes	GO:0051893	regulation of focal adhesion assembly	-2.45817	-0.845426	3/66	7057,8829,9448	THBS1,NRP1,MAP4K4
9_Member	GO Biological Processes	GO:0090109	regulation of cell-substrate junction assembly	-2.45817	-0.845426	3/66	7057,8829,9448	THBS1,NRP1,MAP4K4
9_Member	GO Biological Processes	GO:0010812	negative regulation of cell-substrate adhesion	-2.42156	-0.81801	3/68	1277,7057,9448	COL1A1,THBS1,MAP4K4
9_Member	GO Biological Processes	GO:0150116	regulation of cell-substrate junction organization	-2.36881	-0.772022	3/71	7057,8829,9448	THBS1,NRP1,MAP4K4
9_Member	GO Biological Processes	GO:2001236	regulation of extrinsic apoptotic signaling pathway	-2.28322	-0.700666	4/151	596,7057,8829,50486	BCL2,THBS1,NRP1,G0S2
10_Summary	GO Biological Processes	GO:0006936	muscle contraction	-7.13661	-4.447	12/347	844,1129,2697,4878,5733,6926,7138,7170,26509,51196,59272,93649,335,4879,7042,11343,23613,114907,596,3306,4297,6387,7057,7351,9424,54102,54822	CASQ1,CHRM2,GJA1,NPPA,PTGER3,TBX3,TNNT1,TPM3,MYOF,PLCE1,ACE2,MYOCD,APOA1,NPPB,TGFB2,MGLL,ZMYND8,FBXO32,BCL2,HSPA2,KMT2A,CXCL12,THBS1,UCP2,KCNK6,CLIC6,TRPM7
10_Member	GO Biological Processes	GO:0006936	muscle contraction	-7.13661	-4.447	12/347	844,1129,2697,4878,5733,6926,7138,7170,26509,51196,59272,93649	CASQ1,CHRM2,GJA1,NPPA,PTGER3,TBX3,TNNT1,TPM3,MYOF,PLCE1,ACE2,MYOCD
10_Member	GO Biological Processes	GO:0044057	regulation of system process	-7.12429	-4.44382	15/581	335,844,1129,2697,4878,4879,5733,7042,7138,11343,23613,51196,59272,93649,114907	APOA1,CASQ1,CHRM2,GJA1,NPPA,NPPB,PTGER3,TGFB2,TNNT1,MGLL,ZMYND8,PLCE1,ACE2,MYOCD,FBXO32
10_Member	GO Biological Processes	GO:0003012	muscle system process	-6.7639	-4.15807	13/452	844,1129,2697,4878,5733,6926,7138,7170,26509,51196,59272,93649,114907	CASQ1,CHRM2,GJA1,NPPA,PTGER3,TBX3,TNNT1,TPM3,MYOF,PLCE1,ACE2,MYOCD,FBXO32
10_Member	GO Biological Processes	GO:0006937	regulation of muscle contraction	-4.87339	-2.72652	7/169	844,1129,4878,7138,51196,59272,93649	CASQ1,CHRM2,NPPA,TNNT1,PLCE1,ACE2,MYOCD
10_Member	GO Biological Processes	GO:0090257	regulation of muscle system process	-4.65581	-2.537	8/252	844,1129,4878,7138,51196,59272,93649,114907	CASQ1,CHRM2,NPPA,TNNT1,PLCE1,ACE2,MYOCD,FBXO32
10_Member	GO Biological Processes	GO:0032409	regulation of transporter activity	-3.23477	-1.43793	7/310	596,844,2697,3306,4297,4878,59272	BCL2,CASQ1,GJA1,HSPA2,KMT2A,NPPA,ACE2
10_Member	GO Biological Processes	GO:0051924	regulation of calcium ion transport	-2.93213	-1.20791	6/255	596,844,2697,3306,4878,6387	BCL2,CASQ1,GJA1,HSPA2,NPPA,CXCL12
10_Member	GO Biological Processes	GO:0006941	striated muscle contraction	-2.84443	-1.13497	5/179	844,2697,4878,7138,59272	CASQ1,GJA1,NPPA,TNNT1,ACE2
10_Member	GO Biological Processes	GO:0009266	response to temperature stimulus	-2.84443	-1.13497	5/179	844,3306,6387,7057,7351	CASQ1,HSPA2,CXCL12,THBS1,UCP2
10_Member	GO Biological Processes	GO:0034762	regulation of transmembrane transport	-2.78987	-1.09561	9/590	596,844,2697,3306,4878,7057,9424,54102,59272	BCL2,CASQ1,GJA1,HSPA2,NPPA,THBS1,KCNK6,CLIC6,ACE2
10_Member	GO Biological Processes	GO:0009408	response to heat	-2.76336	-1.07651	4/111	844,3306,6387,7057	CASQ1,HSPA2,CXCL12,THBS1
10_Member	GO Biological Processes	GO:0022898	regulation of transmembrane transporter activity	-2.74188	-1.05869	6/278	596,844,2697,3306,4878,59272	BCL2,CASQ1,GJA1,HSPA2,NPPA,ACE2
10_Member	GO Biological Processes	GO:0032411	positive regulation of transporter activity	-2.63984	-0.980119	4/120	844,3306,4297,4878	CASQ1,HSPA2,KMT2A,NPPA
10_Member	GO Biological Processes	GO:0043500	muscle adaptation	-2.62676	-0.968347	4/121	844,4878,7138,114907	CASQ1,NPPA,TNNT1,FBXO32
10_Member	GO Biological Processes	GO:0006816	calcium ion transport	-2.47144	-0.85246	7/422	596,844,2697,3306,4878,6387,54822	BCL2,CASQ1,GJA1,HSPA2,NPPA,CXCL12,TRPM7
10_Member	GO Biological Processes	GO:0043269	regulation of ion transport	-2.31903	-0.72979	9/695	596,844,2697,3306,4878,6387,9424,54102,59272	BCL2,CASQ1,GJA1,HSPA2,NPPA,CXCL12,KCNK6,CLIC6,ACE2
10_Member	GO Biological Processes	GO:1904064	positive regulation of cation transmembrane transport	-2.28322	-0.700666	4/151	844,3306,4878,59272	CASQ1,HSPA2,NPPA,ACE2
10_Member	GO Biological Processes	GO:0034767	positive regulation of ion transmembrane transport	-2.13081	-0.593877	4/167	844,3306,4878,59272	CASQ1,HSPA2,NPPA,ACE2
10_Member	GO Biological Processes	GO:0043270	positive regulation of ion transport	-2.05382	-0.531592	5/275	844,3306,4878,6387,59272	CASQ1,HSPA2,NPPA,CXCL12,ACE2
10_Member	GO Biological Processes	GO:1901019	regulation of calcium ion transmembrane transporter activity	-2.04431	-0.524278	3/93	844,3306,4878	CASQ1,HSPA2,NPPA
10_Member	GO Biological Processes	GO:0006942	regulation of striated muscle contraction	-2.01915	-0.503159	3/95	844,4878,59272	CASQ1,NPPA,ACE2
11_Summary	GO Biological Processes	GO:0007178	transmembrane receptor protein serine/threonine kinase signaling pathway	-6.9767	-4.32256	12/359	335,1278,1281,3547,4052,7042,7057,7431,51232,54829,65997,93649,1277,1634,2817,4060,5764,8829	APOA1,COL1A2,COL3A1,IGSF1,LTBP1,TGFB2,THBS1,VIM,CRIM1,ASPN,RASL11B,MYOCD,COL1A1,DCN,GPC1,LUM,PTN,NRP1
11_Member	GO Biological Processes	GO:0007178	transmembrane receptor protein serine/threonine kinase signaling pathway	-6.9767	-4.32256	12/359	335,1278,1281,3547,4052,7042,7057,7431,51232,54829,65997,93649	APOA1,COL1A2,COL3A1,IGSF1,LTBP1,TGFB2,THBS1,VIM,CRIM1,ASPN,RASL11B,MYOCD
11_Member	GO Biological Processes	GO:0070848	response to growth factor	-6.68555	-4.10917	16/720	335,1277,1278,1281,1634,2817,4052,4060,5764,7042,7057,8829,51232,54829,65997,93649	APOA1,COL1A1,COL1A2,COL3A1,DCN,GPC1,LTBP1,LUM,PTN,TGFB2,THBS1,NRP1,CRIM1,ASPN,RASL11B,MYOCD
11_Member	GO Biological Processes	GO:0071560	cellular response to transforming growth factor beta stimulus	-6.5424	-4.01954	10/254	335,1277,1278,1281,4052,7042,7057,54829,65997,93649	APOA1,COL1A1,COL1A2,COL3A1,LTBP1,TGFB2,THBS1,ASPN,RASL11B,MYOCD
11_Member	GO Biological Processes	GO:0071559	response to transforming growth factor beta	-6.44921	-3.96256	10/260	335,1277,1278,1281,4052,7042,7057,54829,65997,93649	APOA1,COL1A1,COL1A2,COL3A1,LTBP1,TGFB2,THBS1,ASPN,RASL11B,MYOCD
11_Member	GO Biological Processes	GO:0007179	transforming growth factor beta receptor signaling pathway	-6.38682	-3.92273	9/202	335,1278,1281,4052,7042,7057,54829,65997,93649	APOA1,COL1A2,COL3A1,LTBP1,TGFB2,THBS1,ASPN,RASL11B,MYOCD
11_Member	GO Biological Processes	GO:0071363	cellular response to growth factor stimulus	-6.18137	-3.77391	15/689	335,1277,1278,1281,1634,2817,4052,5764,7042,7057,8829,51232,54829,65997,93649	APOA1,COL1A1,COL1A2,COL3A1,DCN,GPC1,LTBP1,PTN,TGFB2,THBS1,NRP1,CRIM1,ASPN,RASL11B,MYOCD
11_Member	GO Biological Processes	GO:0090092	regulation of transmembrane receptor protein serine/threonine kinase signaling pathway	-4.59486	-2.49797	8/257	3547,4052,7042,7057,51232,54829,65997,93649	IGSF1,LTBP1,TGFB2,THBS1,CRIM1,ASPN,RASL11B,MYOCD
11_Member	GO Biological Processes	GO:0090287	regulation of cellular response to growth factor stimulus	-4.08157	-2.10528	8/304	1634,2817,4052,7057,51232,54829,65997,93649	DCN,GPC1,LTBP1,THBS1,CRIM1,ASPN,RASL11B,MYOCD
11_Member	GO Biological Processes	GO:0017015	regulation of transforming growth factor beta receptor signaling pathway	-3.48647	-1.63127	5/129	4052,7057,54829,65997,93649	LTBP1,THBS1,ASPN,RASL11B,MYOCD
11_Member	GO Biological Processes	GO:0090101	negative regulation of transmembrane receptor protein serine/threonine kinase signaling pathway	-3.47102	-1.61896	5/130	3547,4052,51232,54829,65997	IGSF1,LTBP1,CRIM1,ASPN,RASL11B
11_Member	GO Biological Processes	GO:1903844	regulation of cellular response to transforming growth factor beta stimulus	-3.44051	-1.596	5/132	4052,7057,54829,65997,93649	LTBP1,THBS1,ASPN,RASL11B,MYOCD
11_Member	GO Biological Processes	GO:0030512	negative regulation of transforming growth factor beta receptor signaling pathway	-2.2092	-0.652157	3/81	4052,54829,65997	LTBP1,ASPN,RASL11B
12_Summary	WikiPathways	WP2814	Mammary gland development pathway - Puberty (Stage 2 of 4)	-6.53606	-4.01945	4/13	595,2335,7076,7431,596,1278,1901,1634,2697,4256,3105,4878,2152,2817,7170,8821,9734,3106,4281	CCND1,FN1,TIMP1,VIM,BCL2,COL1A2,S1PR1,DCN,GJA1,MGP,HLA-A,NPPA,F3,GPC1,TPM3,INPP4B,HDAC9,HLA-B,MID1
12_Member	WikiPathways	WP2814	Mammary gland development pathway - Puberty (Stage 2 of 4)	-6.53606	-4.01945	4/13	595,2335,7076,7431	CCND1,FN1,TIMP1,VIM
12_Member	Reactome Gene Sets	R-HSA-6785807	Interleukin-4 and Interleukin-13 signaling	-6.16593	-3.76801	7/108	595,596,1278,1901,2335,7076,7431	CCND1,BCL2,COL1A2,S1PR1,FN1,TIMP1,VIM
12_Member	Canonical Pathways	M65	PID FRA PATHWAY	-6.14078	-3.76134	5/37	595,1278,1634,2697,4256	CCND1,COL1A2,DCN,GJA1,MGP
12_Member	Canonical Pathways	M167	PID AP1 PATHWAY	-6.07172	-3.70565	6/70	595,1278,2697,3105,4878,7076	CCND1,COL1A2,GJA1,HLA-A,NPPA,TIMP1
12_Member	WikiPathways	WP3888	VEGFA-VEGFR2 signaling pathway	-4.442	-2.38349	10/439	595,596,1901,2152,2335,2697,2817,7170,8821,9734	CCND1,BCL2,S1PR1,F3,FN1,GJA1,GPC1,TPM3,INPP4B,HDAC9
12_Member	Reactome Gene Sets	R-HSA-1280215	Cytokine Signaling in Immune system	-2.76597	-1.07821	10/715	595,596,1278,1901,2335,3105,3106,4281,7076,7431	CCND1,BCL2,COL1A2,S1PR1,FN1,HLA-A,HLA-B,MID1,TIMP1,VIM
12_Member	Reactome Gene Sets	R-HSA-449147	Signaling by Interleukins	-2.25908	-0.684828	7/462	595,596,1278,1901,2335,7076,7431	CCND1,BCL2,COL1A2,S1PR1,FN1,TIMP1,VIM
13_Summary	GO Biological Processes	GO:0031032	actomyosin structure organization	-6.47847	-3.98009	9/197	335,844,1901,4703,5629,7138,8829,54822,79933,2817,7170,7431,4878,9424	APOA1,CASQ1,S1PR1,NEB,PROX1,TNNT1,NRP1,TRPM7,SYNPO2L,GPC1,TPM3,VIM,NPPA,KCNK6
13_Member	GO Biological Processes	GO:0031032	actomyosin structure organization	-6.47847	-3.98009	9/197	335,844,1901,4703,5629,7138,8829,54822,79933	APOA1,CASQ1,S1PR1,NEB,PROX1,TNNT1,NRP1,TRPM7,SYNPO2L
13_Member	GO Biological Processes	GO:0010927	cellular component assembly involved in morphogenesis	-4.9924	-2.79801	6/107	844,2817,4703,5629,7138,79933	CASQ1,GPC1,NEB,PROX1,TNNT1,SYNPO2L
13_Member	GO Biological Processes	GO:0030239	myofibril assembly	-4.97466	-2.78904	5/63	844,4703,5629,7138,79933	CASQ1,NEB,PROX1,TNNT1,SYNPO2L
13_Member	GO Biological Processes	GO:0055002	striated muscle cell development	-4.94092	-2.76673	5/64	844,4703,5629,7138,79933	CASQ1,NEB,PROX1,TNNT1,SYNPO2L
13_Member	Reactome Gene Sets	R-HSA-390522	Striated Muscle Contraction	-4.65567	-2.537	4/36	4703,7138,7170,7431	NEB,TNNT1,TPM3,VIM
13_Member	WikiPathways	WP383	Striated muscle contraction pathway	-4.56075	-2.47171	4/38	4703,7138,7170,7431	NEB,TNNT1,TPM3,VIM
13_Member	Reactome Gene Sets	R-HSA-397014	Muscle contraction	-4.4454	-2.38472	7/197	844,4703,4878,7138,7170,7431,9424	CASQ1,NEB,NPPA,TNNT1,TPM3,VIM,KCNK6
13_Member	GO Biological Processes	GO:0045214	sarcomere organization	-4.3861	-2.35128	4/42	844,5629,7138,79933	CASQ1,PROX1,TNNT1,SYNPO2L
14_Summary	GO Biological Processes	GO:0009612	response to mechanical stimulus	-6.14306	-3.76134	9/216	1277,1281,1634,2697,3485,4878,5764,6387,7057,2043,6678,7076,7351,7431,9734,1129,1278	COL1A1,COL3A1,DCN,GJA1,IGFBP2,NPPA,PTN,CXCL12,THBS1,EPHA4,SPARC,TIMP1,UCP2,VIM,HDAC9,CHRM2,COL1A2
14_Member	GO Biological Processes	GO:0009612	response to mechanical stimulus	-6.14306	-3.76134	9/216	1277,1281,1634,2697,3485,4878,5764,6387,7057	COL1A1,COL3A1,DCN,GJA1,IGFBP2,NPPA,PTN,CXCL12,THBS1
14_Member	GO Biological Processes	GO:1901652	response to peptide	-3.91699	-1.98504	10/508	1277,2043,2697,4878,6387,6678,7076,7351,7431,9734	COL1A1,EPHA4,GJA1,NPPA,CXCL12,SPARC,TIMP1,UCP2,VIM,HDAC9
14_Member	GO Biological Processes	GO:0043434	response to peptide hormone	-3.16557	-1.38592	8/416	1277,2697,4878,6387,6678,7076,7351,9734	COL1A1,GJA1,NPPA,CXCL12,SPARC,TIMP1,UCP2,HDAC9
14_Member	GO Biological Processes	GO:0071260	cellular response to mechanical stimulus	-2.2092	-0.652157	3/81	1277,2697,4878	COL1A1,GJA1,NPPA
14_Member	GO Biological Processes	GO:0071417	cellular response to organonitrogen compound	-2.03722	-0.518571	8/637	1129,1277,1278,2043,2697,7351,7431,9734	CHRM2,COL1A1,COL1A2,EPHA4,GJA1,UCP2,VIM,HDAC9
15_Summary	GO Biological Processes	GO:0071634	regulation of transforming growth factor beta production	-5.91182	-3.5713	5/41	2335,4052,4060,7042,7057,595,1634,2817,51196,4883,113791	FN1,LTBP1,LUM,TGFB2,THBS1,CCND1,DCN,GPC1,PLCE1,NPR3,PIK3IP1
15_Member	GO Biological Processes	GO:0071634	regulation of transforming growth factor beta production	-5.91182	-3.5713	5/41	2335,4052,4060,7042,7057	FN1,LTBP1,LUM,TGFB2,THBS1
15_Member	GO Biological Processes	GO:0071604	transforming growth factor beta production	-5.80628	-3.49764	5/43	2335,4052,4060,7042,7057	FN1,LTBP1,LUM,TGFB2,THBS1
15_Member	KEGG Pathway	ko05205	Proteoglycans in cancer	-5.33786	-3.10648	8/203	595,1634,2335,2817,4060,7042,7057,51196	CCND1,DCN,FN1,GPC1,LUM,TGFB2,THBS1,PLCE1
15_Member	KEGG Pathway	hsa05205	Proteoglycans in cancer	-5.11079	-2.90137	8/218	595,1634,2335,2817,4060,7042,7057,51196	CCND1,DCN,FN1,GPC1,LUM,TGFB2,THBS1,PLCE1
15_Member	GO Biological Processes	GO:0048015	phosphatidylinositol-mediated signaling	-3.78271	-1.87279	6/176	1634,2335,4883,7042,51196,113791	DCN,FN1,NPR3,TGFB2,PLCE1,PIK3IP1
15_Member	GO Biological Processes	GO:0048017	inositol lipid-mediated signaling	-3.72977	-1.83046	6/180	1634,2335,4883,7042,51196,113791	DCN,FN1,NPR3,TGFB2,PLCE1,PIK3IP1
15_Member	KEGG Pathway	hsa04350	TGF-beta signaling pathway	-3.21404	-1.42487	4/84	1634,4052,7042,7057	DCN,LTBP1,TGFB2,THBS1
15_Member	KEGG Pathway	ko04350	TGF-beta signaling pathway	-3.21404	-1.42487	4/84	1634,4052,7042,7057	DCN,LTBP1,TGFB2,THBS1
15_Member	Reactome Gene Sets	R-HSA-2129379	Molecules associated with elastic fibres	-3.15204	-1.37692	3/38	2335,4052,7042	FN1,LTBP1,TGFB2
15_Member	Reactome Gene Sets	R-HSA-1566948	Elastic fibre formation	-2.93634	-1.21112	3/45	2335,4052,7042	FN1,LTBP1,TGFB2
15_Member	GO Biological Processes	GO:0014066	regulation of phosphatidylinositol 3-kinase signaling	-2.79234	-1.09661	4/109	1634,2335,7042,113791	DCN,FN1,TGFB2,PIK3IP1
15_Member	GO Biological Processes	GO:0014065	phosphatidylinositol 3-kinase signaling	-2.37743	-0.777651	4/142	1634,2335,7042,113791	DCN,FN1,TGFB2,PIK3IP1
15_Member	GO Biological Processes	GO:0014068	positive regulation of phosphatidylinositol 3-kinase signaling	-2.23931	-0.672787	3/79	1634,2335,7042	DCN,FN1,TGFB2
16_Summary	GO Biological Processes	GO:0001503	ossification	-5.49582	-3.22314	11/411	596,1277,1278,1901,4256,5764,6678,7042,9260,51232,54829,633,2697,7060,7076	BCL2,COL1A1,COL1A2,S1PR1,MGP,PTN,SPARC,TGFB2,PDLIM7,CRIM1,ASPN,BGN,GJA1,THBS4,TIMP1
16_Member	GO Biological Processes	GO:0001503	ossification	-5.49582	-3.22314	11/411	596,1277,1278,1901,4256,5764,6678,7042,9260,51232,54829	BCL2,COL1A1,COL1A2,S1PR1,MGP,PTN,SPARC,TGFB2,PDLIM7,CRIM1,ASPN
16_Member	GO Biological Processes	GO:0031214	biomineral tissue development	-3.87873	-1.95477	6/169	1277,1278,1901,4256,5764,54829	COL1A1,COL1A2,S1PR1,MGP,PTN,ASPN
16_Member	GO Biological Processes	GO:0110148	biomineralization	-3.85085	-1.92847	6/171	1277,1278,1901,4256,5764,54829	COL1A1,COL1A2,S1PR1,MGP,PTN,ASPN
16_Member	GO Biological Processes	GO:0048771	tissue remodeling	-3.76935	-1.86249	6/177	633,1901,2697,5764,7060,7076	BGN,S1PR1,GJA1,PTN,THBS4,TIMP1
16_Member	GO Biological Processes	GO:0030278	regulation of ossification	-3.70044	-1.80716	5/116	596,1901,4256,5764,7042	BCL2,S1PR1,MGP,PTN,TGFB2
16_Member	GO Biological Processes	GO:0030282	bone mineralization	-3.64877	-1.76418	5/119	1278,1901,4256,5764,54829	COL1A2,S1PR1,MGP,PTN,ASPN
16_Member	GO Biological Processes	GO:0070167	regulation of biomineral tissue development	-2.97967	-1.24635	4/97	1901,4256,5764,54829	S1PR1,MGP,PTN,ASPN
16_Member	GO Biological Processes	GO:0110149	regulation of biomineralization	-2.94671	-1.21746	4/99	1901,4256,5764,54829	S1PR1,MGP,PTN,ASPN
16_Member	GO Biological Processes	GO:0030500	regulation of bone mineralization	-2.25469	-0.683966	3/78	1901,4256,5764	S1PR1,MGP,PTN
16_Member	GO Biological Processes	GO:0046849	bone remodeling	-2.07008	-0.545326	3/91	1901,2697,5764	S1PR1,GJA1,PTN
17_Summary	GO Biological Processes	GO:0045596	negative regulation of cell differentiation	-5.49495	-3.22314	14/683	595,862,4133,5764,6926,7042,8829,9037,27231,28959,51232,55365,57142,93649	CCND1,RUNX1T1,MAP2,PTN,TBX3,TGFB2,NRP1,SEMA5A,NMRK2,TMEM176B,CRIM1,TMEM176A,RTN4,MYOCD
17_Member	GO Biological Processes	GO:0045596	negative regulation of cell differentiation	-5.49495	-3.22314	14/683	595,862,4133,5764,6926,7042,8829,9037,27231,28959,51232,55365,57142,93649	CCND1,RUNX1T1,MAP2,PTN,TBX3,TGFB2,NRP1,SEMA5A,NMRK2,TMEM176B,CRIM1,TMEM176A,RTN4,MYOCD
17_Member	GO Biological Processes	GO:0045661	regulation of myoblast differentiation	-2.77842	-1.08785	3/51	6926,27231,93649	TBX3,NMRK2,MYOCD
17_Member	GO Biological Processes	GO:0045445	myoblast differentiation	-2.16554	-0.620068	3/84	6926,27231,93649	TBX3,NMRK2,MYOCD
18_Summary	GO Biological Processes	GO:0043086	negative regulation of catalytic activity	-5.4571	-3.1923	15/789	335,4878,4883,5627,5764,7042,7057,7076,7077,7345,9734,10763,51232,93649,113791,596,6387,55075,2817,6282,9037	APOA1,NPPA,NPR3,PROS1,PTN,TGFB2,THBS1,TIMP1,TIMP2,UCHL1,HDAC9,NES,CRIM1,MYOCD,PIK3IP1,BCL2,CXCL12,UACA,GPC1,S100A11,SEMA5A
18_Member	GO Biological Processes	GO:0043086	negative regulation of catalytic activity	-5.4571	-3.1923	15/789	335,4878,4883,5627,5764,7042,7057,7076,7077,7345,9734,10763,51232,93649,113791	APOA1,NPPA,NPR3,PROS1,PTN,TGFB2,THBS1,TIMP1,TIMP2,UCHL1,HDAC9,NES,CRIM1,MYOCD,PIK3IP1
18_Member	GO Biological Processes	GO:1902532	negative regulation of intracellular signal transduction	-3.107	-1.33969	9/531	596,4878,6387,7042,7057,7077,7345,55075,113791	BCL2,NPPA,CXCL12,TGFB2,THBS1,TIMP2,UCHL1,UACA,PIK3IP1
18_Member	Canonical Pathways	M5885	NABA MATRISOME ASSOCIATED	-2.1067	-0.576857	9/751	2817,5764,6282,6387,7042,7076,7077,9037,113791	GPC1,PTN,S100A11,CXCL12,TGFB2,TIMP1,TIMP2,SEMA5A,PIK3IP1
19_Summary	GO Biological Processes	GO:0001501	skeletal system development	-5.3931	-3.15525	12/508	633,1277,1278,1281,2697,4060,4256,4883,6659,6926,7042,7076	BGN,COL1A1,COL1A2,COL3A1,GJA1,LUM,MGP,NPR3,SOX4,TBX3,TGFB2,TIMP1
19_Member	GO Biological Processes	GO:0001501	skeletal system development	-5.3931	-3.15525	12/508	633,1277,1278,1281,2697,4060,4256,4883,6659,6926,7042,7076	BGN,COL1A1,COL1A2,COL3A1,GJA1,LUM,MGP,NPR3,SOX4,TBX3,TGFB2,TIMP1
19_Member	GO Biological Processes	GO:0051216	cartilage development	-2.72085	-1.04309	5/191	633,1277,4060,4256,7076	BGN,COL1A1,LUM,MGP,TIMP1
19_Member	GO Biological Processes	GO:0061448	connective tissue development	-2.18783	-0.633655	5/255	633,1277,4060,4256,7076	BGN,COL1A1,LUM,MGP,TIMP1
20_Summary	GO Biological Processes	GO:0002683	negative regulation of immune system process	-5.28053	-3.0587	11/433	335,1281,3105,3106,6387,7042,7057,8976,10769,28959,55365,2043,2697,5627,8829,9037,2152,2335,4052,4060,9734,59272	APOA1,COL3A1,HLA-A,HLA-B,CXCL12,TGFB2,THBS1,WASL,PLK2,TMEM176B,TMEM176A,EPHA4,GJA1,PROS1,NRP1,SEMA5A,F3,FN1,LTBP1,LUM,HDAC9,ACE2
20_Member	GO Biological Processes	GO:0002683	negative regulation of immune system process	-5.28053	-3.0587	11/433	335,1281,3105,3106,6387,7042,7057,8976,10769,28959,55365	APOA1,COL3A1,HLA-A,HLA-B,CXCL12,TGFB2,THBS1,WASL,PLK2,TMEM176B,TMEM176A
20_Member	GO Biological Processes	GO:0032102	negative regulation of response to external stimulus	-4.61328	-2.50685	10/419	335,2043,2697,3105,3106,5627,7057,8829,9037,10769	APOA1,EPHA4,GJA1,HLA-A,HLA-B,PROS1,THBS1,NRP1,SEMA5A,PLK2
20_Member	GO Biological Processes	GO:0001817	regulation of cytokine production	-2.94016	-1.21293	11/799	335,2152,2335,3105,3106,4052,4060,7042,7057,9734,59272	APOA1,F3,FN1,HLA-A,HLA-B,LTBP1,LUM,TGFB2,THBS1,HDAC9,ACE2

## Sheet: NC_DEGs Annotation
MyList	Gene ID	Type	Tax ID	Homologene Gene ID	Homologene Gene Tax ID	Gene Symbol	Description	Biological Process (GO)	Kinase Class (UniProt)	Protein Function (Protein Atlas)	Subcellular Location (Protein Atlas)	Drug (DrugBank)	Canonical Pathways_x000D_	Hallmark Gene Sets_x000D_	R-HSA-5661231 Metallothioneins bind metals	WP4286 Genotoxicity pathway	GO:0035970 peptidyl-threonine dephosphory	GO:0060047 heart contraction	GO:0000288 nuclear-transcribed mRNA catab	hsa05224 Breast cancer	GO:0048469 cell maturation	GO:0071222 cellular response to lipopolys
LINC01170	103724389	symbol	H. sapiens	103724389	H. sapiens	LINC01170	long intergenic non-protein coding RNA 1170								0.0	0.0	0.0	0.0	0.0	0.0	0.0	0.0
MT1X	4501	symbol	H. sapiens	4501	H. sapiens	MT1X	metallothionein 1X	GO:0036018 cellular response to erythropoietin;GO:0036017 response to erythropoietin;GO:0010273 detoxification of copper ion		Predicted intracellular proteins					1.0	0.0	0.0	0.0	0.0	0.0	0.0	0.0
C10orf11	83938	gene_synonym	H. sapiens	83938	H. sapiens	LRMDA	leucine rich melanocyte differentiation associated	GO:0030318 melanocyte differentiation;GO:0050931 pigment cell differentiation;GO:0048066 developmental pigmentation		Predicted intracellular proteins; Disease related genes	Nucleoplasm (Supported); Additional: Cytosol				0.0	0.0	0.0	0.0	0.0	0.0	0.0	0.0
MT1E	4493	symbol	H. sapiens	4493	H. sapiens	MT1E	metallothionein 1E	GO:0010273 detoxification of copper ion;GO:1990169 stress response to copper ion;GO:0061687 detoxification of inorganic compound		Predicted intracellular proteins	Nucleoplasm (Approved)			(M5942)HALLMARK UV RESPONSE DN; (M5891)HALLMARK HYPOXIA	1.0	0.0	0.0	0.0	0.0	0.0	0.0	0.0
MT2A	4502	symbol	H. sapiens	4502	H. sapiens	MT2A	metallothionein 2A	GO:0036015 response to interleukin-3;GO:0036016 cellular response to interleukin-3;GO:0036018 cellular response to erythropoietin		Predicted intracellular proteins		Zinc; Zinc acetate; Zinc chloride; Zinc sulfate, unspecified form	(M167)PID AP1 PATHWAY	(M5891)HALLMARK HYPOXIA; (M5901)HALLMARK G2M CHECKPOINT; (M5913)HALLMARK INTERFERON GAMMA RESPONSE	1.0	0.0	0.0	0.0	0.0	0.0	0.0	0.0
C21orf33	8209	gene_synonym	H. sapiens	8209	H. sapiens	GATD3	glutamine amidotransferase class 1 domain containing 3			Predicted intracellular proteins	Mitochondria (Approved); Additional: Centrosome				0.0	0.0	0.0	0.0	0.0	1.0	0.0	0.0
RP11-245G13.2						None	None	None	None	None	None	None	None	None	nan	nan	nan	nan	nan	nan	nan	nan
LINC00844	100507008	symbol	H. sapiens	100507008	H. sapiens	LINC00844	long intergenic non-protein coding RNA 844								0.0	0.0	0.0	0.0	0.0	0.0	0.0	0.0
AREG	374	symbol	H. sapiens	374	H. sapiens	AREG	amphiregulin	GO:0060598 dichotomous subdivision of terminal units involved in mammary gland duct morphogenesis;GO:0060751 branch elongation involved in mammary gland duct branching;GO:0042695 thelarche		Cancer-related genes:Candidate cancer biomarkers	Mitochondria (Approved)		(M201)PID ERBB NETWORK PATHWAY; (M5883)NABA SECRETED FACTORS; (M5885)NABA MATRISOME ASSOCIATED	(M5890)HALLMARK TNFA SIGNALING VIA NFKB; (M5906)HALLMARK ESTROGEN RESPONSE EARLY; (M5907)HALLMARK ESTROGEN RESPONSE LATE	1.0	1.0	1.0	0.0	0.0	0.0	0.0	1.0
OTUD1	220213	symbol	H. sapiens	220213	H. sapiens	OTUD1	OTU deubiquitinase 1	GO:0070536 protein K63-linked deubiquitination;GO:0016579 protein deubiquitination;GO:0070646 protein modification by small protein removal		Predicted intracellular proteins; ENZYME proteins:Hydrolases; Enzymes	Nucleoplasm (Approved); Additional: Golgi apparatus;Nuclear bodies				0.0	0.0	0.0	0.0	0.0	0.0	0.0	0.0
FGF12	2257	symbol	H. sapiens	2257	H. sapiens	FGF12	fibroblast growth factor 12	GO:0098908 regulation of neuronal action potential;GO:1905150 regulation of voltage-gated sodium channel activity;GO:0051969 regulation of transmission of nerve impulse		Predicted intracellular proteins; Disease related genes	Nucleoplasm (Approved); Additional: Cytosol		(M5883)NABA SECRETED FACTORS; (M5885)NABA MATRISOME ASSOCIATED; (M5889)NABA MATRISOME		1.0	0.0	1.0	1.0	0.0	1.0	0.0	0.0
FABP2	2169	symbol	H. sapiens	2169	H. sapiens	FABP2	fatty acid binding protein 2	GO:0098856 intestinal lipid absorption;GO:0050892 intestinal absorption;GO:0022600 digestive system process		Cancer-related genes:Candidate cancer biomarkers; Predicted intracellular proteins	Actin filaments;Cytosol (Approved); Additional: Plasma membrane	Ibuprofen; Dexibuprofen		(M5935)HALLMARK FATTY ACID METABOLISM	0.0	0.0	0.0	0.0	0.0	0.0	0.0	0.0
BTG2	7832	symbol	H. sapiens	7832	H. sapiens	BTG2	BTG anti-proliferation factor 2	GO:0060213 positive regulation of nuclear-transcribed mRNA poly(A) tail shortening;GO:0021542 dentate gyrus development;GO:0060211 regulation of nuclear-transcribed mRNA poly(A) tail shortening		Cancer-related genes:Candidate cancer biomarkers; Predicted intracellular proteins	Vesicles (Approved); Additional: Nucleoplasm		(M145)PID P53 DOWNSTREAM PATHWAY	(M5941)HALLMARK UV RESPONSE UP; (M5902)HALLMARK APOPTOSIS; (M5890)HALLMARK TNFA SIGNALING VIA NFKB	0.0	1.0	0.0	0.0	1.0	0.0	0.0	0.0
ATP5EP2	432369	gene_synonym	H. sapiens	432369	H. sapiens	ATP5F1EP2	ATP synthase F1 subunit epsilon pseudogene 2	GO:0042776 mitochondrial ATP synthesis coupled proton transport;GO:0015985 energy coupled proton transport, down electrochemical gradient;GO:0015986 ATP synthesis coupled proton transport							0.0	0.0	0.0	0.0	0.0	0.0	0.0	0.0
PEBP4	157310	symbol	H. sapiens	157310	H. sapiens	PEBP4	phosphatidylethanolamine binding protein 4			Predicted intracellular proteins; Predicted secreted proteins					0.0	0.0	0.0	0.0	0.0	0.0	0.0	0.0
DUSP1	1843	symbol	H. sapiens	1843	H. sapiens	DUSP1	dual specificity phosphatase 1	GO:0090027 negative regulation of monocyte chemotaxis;GO:1903753 negative regulation of p38MAPK cascade;GO:0090231 regulation of spindle checkpoint		Cancer-related genes:Candidate cancer biomarkers; Predicted intracellular proteins; ENZYME proteins:Hydrolases; Enzymes	Nucleoli (Approved); Additional: Cytosol		(M76)PID P38 ALPHA BETA PATHWAY; (M12705)SIG CD40PATHWAYMAP; (M12012)ST P38 MAPK PATHWAY	(M5942)HALLMARK UV RESPONSE DN; (M5890)HALLMARK TNFA SIGNALING VIA NFKB; (M5891)HALLMARK HYPOXIA	1.0	1.0	1.0	0.0	0.0	0.0	0.0	0.0
PCDH8	5100	symbol	H. sapiens	5100	H. sapiens	PCDH8	protocadherin 8	GO:0099179 regulation of synaptic membrane adhesion;GO:0099560 synaptic membrane adhesion;GO:0001756 somitogenesis			Golgi apparatus (Uncertain); Additional: Cytosol				0.0	1.0	1.0	0.0	0.0	0.0	0.0	0.0
ZFP36	7538	symbol	H. sapiens	7538	H. sapiens	ZFP36	ZFP36 ring finger protein	GO:1901834 regulation of deadenylation-independent decapping of nuclear-transcribed mRNA;GO:1901835 positive regulation of deadenylation-independent decapping of nuclear-transcribed mRNA;GO:1904246 negative regulation of polynucleotide adenylyltransferase activity		Predicted intracellular proteins	Intermediate filaments (Approved)		(M164)PID ERBB1 DOWNSTREAM PATHWAY	(M5890)HALLMARK TNFA SIGNALING VIA NFKB; (M5891)HALLMARK HYPOXIA; (M5907)HALLMARK ESTROGEN RESPONSE LATE	0.0	1.0	0.0	0.0	1.0	0.0	0.0	1.0
PACRG	135138	symbol	H. sapiens	135138	H. sapiens	PACRG	parkin coregulated	GO:0034620 cellular response to unfolded protein;GO:0035967 cellular response to topologically incorrect protein;GO:0006986 response to unfolded protein		Predicted intracellular proteins				(M5951)HALLMARK SPERMATOGENESIS	0.0	0.0	0.0	0.0	0.0	0.0	0.0	0.0
EMC3	55831	symbol	H. sapiens	55831	H. sapiens	EMC3	ER membrane protein complex subunit 3	GO:0045050 protein insertion into ER membrane by stop-transfer membrane-anchor sequence;GO:0071816 tail-anchored membrane protein insertion into ER membrane;GO:0045048 protein insertion into ER membrane		Transporters:Primary Active Transporters	Cytosol (Approved); Additional: Microtubules				0.0	0.0	0.0	0.0	0.0	0.0	0.0	0.0
PRR34-AS1	150381	symbol	H. sapiens	150381	H. sapiens	PRR34-AS1	PRR34 antisense RNA 1								0.0	0.0	0.0	0.0	0.0	0.0	0.0	0.0
DKFZp779M0652	374387	gene_synonym	H. sapiens	374387	H. sapiens	LINC02716	long intergenic non-protein coding RNA 2716								0.0	0.0	0.0	0.0	0.0	0.0	0.0	0.0
CORIN	10699	symbol	H. sapiens	10699	H. sapiens	CORIN	corin, serine peptidase	GO:0003050 regulation of systemic arterial blood pressure by atrial natriuretic peptide;GO:0035813 regulation of renal sodium excretion;GO:0035812 renal sodium excretion		Predicted intracellular proteins; Peptidases:Serine-type peptidases; Enzymes; Disease related genes; Potential drug targets	Plasma membrane (Approved); Additional: Actin filaments;Nuclear bodies				1.0	0.0	0.0	1.0	0.0	0.0	0.0	0.0
LINC00881	100498859	symbol	H. sapiens	100498859	H. sapiens	LINC00881	long intergenic non-protein coding RNA 881								0.0	0.0	0.0	0.0	0.0	0.0	0.0	0.0
RP11-140K17.3						None	None	None	None	None	None	None	None	None	nan	nan	nan	nan	nan	nan	nan	nan
TPRKB	51002	symbol	H. sapiens	51002	H. sapiens	TPRKB	TP53RK binding protein	GO:0002949 tRNA threonylcarbamoyladenosine modification;GO:0000722 telomere maintenance via recombination;GO:0070525 tRNA threonylcarbamoyladenosine metabolic process		Predicted intracellular proteins; Disease related genes	Cytosol (Supported)			(M5939)HALLMARK P53 PATHWAY	0.0	0.0	0.0	0.0	0.0	0.0	0.0	0.0
RASD1	51655	symbol	H. sapiens	51655	H. sapiens	RASD1	ras related dexamethasone induced 1	GO:0007263 nitric oxide mediated signal transduction;GO:0019932 second-messenger-mediated signaling;GO:0007186 G protein-coupled receptor signaling pathway		Predicted intracellular proteins	Nucleoplasm (Approved); Additional: Plasma membrane				0.0	0.0	0.0	0.0	0.0	0.0	0.0	0.0
AC005592.1						None	None	None	None	None	None	None	None	None	nan	nan	nan	nan	nan	nan	nan	nan
CEBPD	1052	symbol	H. sapiens	1052	H. sapiens	CEBPD	CCAAT enhancer binding protein delta	GO:0045944 positive regulation of transcription by RNA polymerase II;GO:0045595 regulation of cell differentiation;GO:0045893 positive regulation of transcription, DNA-templated		Predicted intracellular proteins; Transcription factors:Basic domains	Nucleoplasm (Approved)		(M106)PID HNF3B PATHWAY; (M183)PID IL6 7 PATHWAY; (M236)PID DELTA NP63 PATHWAY	(M5890)HALLMARK TNFA SIGNALING VIA NFKB	0.0	1.0	0.0	0.0	0.0	0.0	0.0	0.0
RP11-161D15.1						None	None	None	None	None	None	None	None	None	nan	nan	nan	nan	nan	nan	nan	nan
RP11-121C2.3						None	None	None	None	None	None	None	None	None	nan	nan	nan	nan	nan	nan	nan	nan
FOXP1-AS1	104502416	symbol	H. sapiens	104502416	H. sapiens	FOXP1-AS1	FOXP1 antisense RNA 1								0.0	0.0	0.0	0.0	0.0	0.0	0.0	0.0
KCNIP2	30819	symbol	H. sapiens	30819	H. sapiens	KCNIP2	potassium voltage-gated channel interacting protein 2	GO:0045163 clustering of voltage-gated potassium channels;GO:1903766 positive regulation of potassium ion export across plasma membrane;GO:1903764 regulation of potassium ion export across plasma membrane		Predicted intracellular proteins; Transporters:Accessory Factors Involved in Transport	Vesicles (Approved)			(M5921)HALLMARK COMPLEMENT	1.0	0.0	0.0	1.0	0.0	0.0	1.0	0.0
CDKN1A	1026	symbol	H. sapiens	1026	H. sapiens	CDKN1A	cyclin dependent kinase inhibitor 1A	GO:1905179 negative regulation of cardiac muscle tissue regeneration;GO:0060574 intestinal epithelial cell maturation;GO:1905178 regulation of cardiac muscle tissue regeneration		Cancer-related genes:Candidate cancer biomarkers; Cancer-related genes:Mutational cancer driver genes; Cancer-related genes:Mutated cancer genes; Predicted intracellular proteins	Nuclear bodies;Nucleoplasm (Supported)	Arsenic trioxide	(M10154)SA G2 AND M PHASES; (M1529)SA G1 AND S PHASES; (M18895)SA TRKA RECEPTOR	(M5923)HALLMARK PI3K AKT MTOR SIGNALING; (M5902)HALLMARK APOPTOSIS; (M5890)HALLMARK TNFA SIGNALING VIA NFKB	1.0	1.0	0.0	0.0	0.0	1.0	1.0	0.0
RIIAD1	284485	symbol	H. sapiens	284485	H. sapiens	RIIAD1	regulatory subunit of type II PKA R-subunit domain containing 1			Predicted intracellular proteins	Cytosol (Approved); Additional: Nucleoplasm				0.0	0.0	0.0	0.0	0.0	0.0	0.0	0.0
CA14	23632	symbol	H. sapiens	23632	H. sapiens	CA14	carbonic anhydrase 14	GO:0006730 one-carbon metabolic process;GO:0044281 small molecule metabolic process;GO:0044237 cellular metabolic process		Predicted intracellular proteins; Enzymes; ENZYME proteins:Lyases; FDA approved drug targets:Small molecule drugs	Plasma membrane (Approved)	Acetazolamide; Zonisamide; Ellagic acid			0.0	0.0	0.0	0.0	0.0	0.0	0.0	0.0
MT3	4504	symbol	H. sapiens	4504	H. sapiens	MT3	metallothionein 3	GO:2000296 negative regulation of hydrogen peroxide catabolic process;GO:0097214 positive regulation of lysosomal membrane permeability;GO:2000376 positive regulation of oxygen metabolic process		Predicted intracellular proteins		Zinc; Zinc acetate; Zinc chloride; Zinc sulfate, unspecified form		(M5921)HALLMARK COMPLEMENT	1.0	1.0	0.0	0.0	1.0	0.0	0.0	1.0
DUSP5	1847	symbol	H. sapiens	1847	H. sapiens	DUSP5	dual specificity phosphatase 5	GO:0035970 peptidyl-threonine dephosphorylation;GO:0001706 endoderm formation;GO:0007492 endoderm development		Predicted intracellular proteins; ENZYME proteins:Hydrolases; Enzymes			(M166)PID ATF2 PATHWAY; (M145)PID P53 DOWNSTREAM PATHWAY	(M5890)HALLMARK TNFA SIGNALING VIA NFKB; (M5921)HALLMARK COMPLEMENT	0.0	1.0	1.0	0.0	0.0	0.0	0.0	0.0
TKTL1	8277	symbol	H. sapiens	8277	H. sapiens	TKTL1	transketolase like 1	GO:0006772 thiamine metabolic process;GO:0042723 thiamine-containing compound metabolic process;GO:0006007 glucose catabolic process		ENZYME proteins:Transferases; Predicted intracellular proteins; Enzymes	Cytosol (Enhanced)			(M5951)HALLMARK SPERMATOGENESIS; (M5891)HALLMARK HYPOXIA; (M5937)HALLMARK GLYCOLYSIS	0.0	0.0	0.0	0.0	0.0	0.0	0.0	0.0
TNFAIP8	25816	symbol	H. sapiens	25816	H. sapiens	TNFAIP8	TNF alpha induced protein 8	GO:0043154 negative regulation of cysteine-type endopeptidase activity involved in apoptotic process;GO:2000117 negative regulation of cysteine-type endopeptidase activity;GO:0043281 regulation of cysteine-type endopeptidase activity involved in apoptotic process		Predicted intracellular proteins	Nucleoplasm (Enhanced)			(M5908)HALLMARK ANDROGEN RESPONSE; (M5890)HALLMARK TNFA SIGNALING VIA NFKB	0.0	1.0	0.0	0.0	0.0	0.0	0.0	0.0
CDCA2	157313	symbol	H. sapiens	157313	H. sapiens	CDCA2	cell division cycle associated 2	GO:0035307 positive regulation of protein dephosphorylation;GO:0035306 positive regulation of dephosphorylation;GO:0035304 regulation of protein dephosphorylation		Predicted intracellular proteins	Nucleoplasm (Supported)				0.0	0.0	1.0	0.0	0.0	0.0	0.0	0.0
MYBPC1	4604	symbol	H. sapiens	4604	H. sapiens	MYBPC1	myosin binding protein C1	GO:0006936 muscle contraction;GO:0003012 muscle system process;GO:0007155 cell adhesion		Predicted intracellular proteins; Disease related genes					0.0	0.0	0.0	1.0	0.0	0.0	0.0	0.0
DUSP2	1844	symbol	H. sapiens	1844	H. sapiens	DUSP2	dual specificity phosphatase 2	GO:0035970 peptidyl-threonine dephosphorylation;GO:0001706 endoderm formation;GO:0007492 endoderm development		Predicted intracellular proteins; ENZYME proteins:Hydrolases; Enzymes	Nuclear membrane (Supported); Additional: Nucleoplasm			(M5928)HALLMARK MYC TARGETS V2; (M5890)HALLMARK TNFA SIGNALING VIA NFKB; (M5907)HALLMARK ESTROGEN RESPONSE LATE	0.0	0.0	1.0	0.0	0.0	0.0	0.0	0.0
SCGB1D2	10647	symbol	H. sapiens	10647	H. sapiens	SCGB1D2	secretoglobin family 1D member 2			Cancer-related genes:Candidate cancer biomarkers; Predicted secreted proteins					0.0	0.0	0.0	0.0	0.0	0.0	0.0	0.0
PDE4B	5142	symbol	H. sapiens	5142	H. sapiens	PDE4B	phosphodiesterase 4B	GO:1901898 negative regulation of relaxation of cardiac muscle;GO:0140192 regulation of adenylate cyclase-activating adrenergic receptor signaling pathway involved in heart process;GO:0140199 negative regulation of adenylate cyclase-activating adrenergic receptor signaling pathway involved in heart process		Predicted intracellular proteins; FDA approved drug targets:Small molecule drugs; ENZYME proteins:Hydrolases; Enzymes	Golgi apparatus (Approved); Additional: Cytosol	Adenosine phosphate; Caffeine; Theophylline; Dyphylline; Enprofylline; Iloprost; Papaverine; Theobromine; Daxalipram; Roflumilast; Piclamilast; Rolipram; 3,5-Dimethyl-1-(3-Nitrophenyl)-1h-Pyrazole-4-Carboxylic Acid Ethyl Ester; Filaminast; 8-Bromo-Adenosine-5'-Monophosphate; (S)-Rolipram; 1-(2-Chlorophenyl)-3,5-Dimethyl-1h-Pyrazole-4-Carboxylic Acid Ethyl Ester; Cilomilast; (R)-Rolipram; S,S-(2-H…		(M5898)HALLMARK DNA REPAIR; (M5890)HALLMARK TNFA SIGNALING VIA NFKB; (M5913)HALLMARK INTERFERON GAMMA RESPONSE	0.0	0.0	0.0	1.0	1.0	0.0	0.0	1.0
FAM46B	115572	gene_synonym	H. sapiens	115572	H. sapiens	TENT5B	terminal nucleotidyltransferase 5B	GO:0048255 mRNA stabilization;GO:1902373 negative regulation of mRNA catabolic process;GO:0043489 RNA stabilization		Predicted secreted proteins					0.0	0.0	0.0	0.0	1.0	0.0	0.0	0.0
TUBA3D	113457	symbol	H. sapiens	113457	H. sapiens	TUBA3D	tubulin alpha 3d	GO:0000226 microtubule cytoskeleton organization;GO:0000278 mitotic cell cycle;GO:0007017 microtubule-based process		Predicted intracellular proteins	Microtubules (Supported)				1.0	0.0	0.0	0.0	0.0	0.0	0.0	0.0
ROPN1B	152015	symbol	H. sapiens	152015	H. sapiens	ROPN1B	rhophilin associated tail protein 1B	GO:0007342 fusion of sperm to egg plasma membrane involved in single fertilization;GO:0045026 plasma membrane fusion;GO:0048240 sperm capacitation		Predicted intracellular proteins					0.0	0.0	0.0	0.0	0.0	0.0	1.0	0.0
TDRD9	122402	symbol	H. sapiens	122402	H. sapiens	TDRD9	tudor domain containing 9	GO:0034587 piRNA metabolic process;GO:0043046 DNA methylation involved in gamete generation;GO:0010528 regulation of transposition		Predicted intracellular proteins; ENZYME proteins:Hydrolases; Enzymes; Disease related genes; Potential drug targets					0.0	0.0	0.0	0.0	0.0	0.0	0.0	0.0
SRGAP3-AS4	101927440	symbol	H. sapiens	101927440	H. sapiens	SRGAP3-AS4	SRGAP3 antisense RNA 4								0.0	0.0	0.0	0.0	0.0	0.0	0.0	0.0
APOLD1	81575	symbol	H. sapiens	81575	H. sapiens	APOLD1	apolipoprotein L domain containing 1	GO:0042118 endothelial cell activation;GO:0045601 regulation of endothelial cell differentiation;GO:0045446 endothelial cell differentiation			Nucleoplasm;Plasma membrane (Approved)				0.0	0.0	0.0	0.0	0.0	0.0	0.0	0.0
TRIB1	10221	symbol	H. sapiens	10221	H. sapiens	TRIB1	tribbles pseudokinase 1	GO:0045643 regulation of eosinophil differentiation;GO:0045645 positive regulation of eosinophil differentiation;GO:0045659 negative regulation of neutrophil differentiation	CAMK Ser/Thr protein kinase family	Kinases:CAMK Ser/Thr protein kinases; Enzymes; Predicted intracellular proteins	Cytosol;Plasma membrane (Approved)			(M5890)HALLMARK TNFA SIGNALING VIA NFKB; (M5953)HALLMARK KRAS SIGNALING UP	0.0	1.0	0.0	0.0	1.0	0.0	0.0	1.0
NSG1	27065	symbol	H. sapiens	27065	H. sapiens	NSG1	neuronal vesicle trafficking associated 1	GO:0099627 neurotransmitter receptor cycle;GO:0099630 postsynaptic neurotransmitter receptor cycle;GO:0098887 neurotransmitter receptor transport, endosome to postsynaptic membrane					(M19)PID P73PATHWAY		0.0	0.0	0.0	0.0	0.0	0.0	0.0	0.0
PATL2	197135	symbol	H. sapiens	197135	H. sapiens	PATL2	PAT1 homolog 2	GO:0000290 deadenylation-dependent decapping of nuclear-transcribed mRNA;GO:0110156 methylguanosine-cap decapping;GO:0110154 RNA decapping		Predicted intracellular proteins; Disease related genes					0.0	0.0	0.0	0.0	1.0	0.0	0.0	0.0
RP4-665J23.1						None	None	None	None	None	None	None	None	None	nan	nan	nan	nan	nan	nan	nan	nan
CCDC146	57639	symbol	H. sapiens	57639	H. sapiens	CCDC146	coiled-coil domain containing 146			Predicted intracellular proteins	Golgi apparatus;Vesicles (Approved)				0.0	0.0	0.0	0.0	0.0	0.0	0.0	0.0
RP11-539L10.3						None	None	None	None	None	None	None	None	None	nan	nan	nan	nan	nan	nan	nan	nan
HOPX	84525	symbol	H. sapiens	84525	H. sapiens	HOPX	HOP homeobox	GO:0043415 positive regulation of skeletal muscle tissue regeneration;GO:0003166 bundle of His development;GO:0003164 His-Purkinje system development		Predicted intracellular proteins; Transcription factors:Helix-turn-helix domains	Nuclear bodies (Approved); Additional: Cytosol			(M5947)HALLMARK IL2 STAT5 SIGNALING	1.0	0.0	0.0	1.0	0.0	0.0	0.0	1.0
MT1G	4495	symbol	H. sapiens	4495	H. sapiens	MT1G	metallothionein 1G	GO:0042117 monocyte activation;GO:0010273 detoxification of copper ion;GO:1990169 stress response to copper ion		Cancer-related genes:Candidate cancer biomarkers; Predicted intracellular proteins					1.0	0.0	0.0	0.0	0.0	0.0	0.0	0.0
TMEM107	84314	symbol	H. sapiens	84314	H. sapiens	TMEM107	transmembrane protein 107	GO:0003127 detection of nodal flow;GO:0009726 detection of endogenous stimulus;GO:1904491 protein localization to ciliary transition zone		Predicted intracellular proteins; Disease related genes	Nucleoplasm;Plasma membrane (Approved); Additional: Midbody ring				0.0	0.0	1.0	0.0	0.0	0.0	0.0	0.0
SLC35A3	23443	symbol	H. sapiens	23443	H. sapiens	SLC35A3	solute carrier family 35 member A3	GO:0072334 UDP-galactose transmembrane transport;GO:1990569 UDP-N-acetylglucosamine transmembrane transport;GO:0090481 pyrimidine nucleotide-sugar transmembrane transport		Transporters:Electrochemical Potential-driven transporters; Potential drug targets; Disease related genes				(M5937)HALLMARK GLYCOLYSIS	0.0	0.0	0.0	0.0	0.0	0.0	0.0	0.0

## Sheet: NC_DEGs Enrichment
GroupID	Category	Term	Description	LogP	Log(q-value)	InTerm_InList	Genes	Symbols
1_Summary	Reactome Gene Sets	R-HSA-5661231	Metallothioneins bind metals	-11.093	-6.73233	5/11	4493,4495,4501,4502,4504,1843,30819,1026,374,84525,113457,2257,10699	MT1E,MT1G,MT1X,MT2A,MT3,DUSP1,KCNIP2,CDKN1A,AREG,HOPX,TUBA3D,FGF12,CORIN
1_Member	Reactome Gene Sets	R-HSA-5661231	Metallothioneins bind metals	-11.093	-6.73233	5/11	4493,4495,4501,4502,4504	MT1E,MT1G,MT1X,MT2A,MT3
1_Member	Reactome Gene Sets	R-HSA-5660526	Response to metal ions	-10.458	-6.52389	5/14	4493,4495,4501,4502,4504	MT1E,MT1G,MT1X,MT2A,MT3
1_Member	GO Biological Processes	GO:0010273	detoxification of copper ion	-10.2825	-6.52389	5/15	4493,4495,4501,4502,4504	MT1E,MT1G,MT1X,MT2A,MT3
1_Member	GO Biological Processes	GO:1990169	stress response to copper ion	-10.2825	-6.52389	5/15	4493,4495,4501,4502,4504	MT1E,MT1G,MT1X,MT2A,MT3
1_Member	GO Biological Processes	GO:0061687	detoxification of inorganic compound	-9.82901	-6.16729	5/18	4493,4495,4501,4502,4504	MT1E,MT1G,MT1X,MT2A,MT3
1_Member	GO Biological Processes	GO:0097501	stress response to metal ion	-9.69699	-6.11445	5/19	4493,4495,4501,4502,4504	MT1E,MT1G,MT1X,MT2A,MT3
1_Member	GO Biological Processes	GO:0071294	cellular response to zinc ion	-9.13708	-5.62149	5/24	4493,4495,4501,4502,4504	MT1E,MT1G,MT1X,MT2A,MT3
1_Member	GO Biological Processes	GO:0071280	cellular response to copper ion	-8.77547	-5.31787	5/28	4493,4495,4501,4502,4504	MT1E,MT1G,MT1X,MT2A,MT3
1_Member	WikiPathways	WP3529	Zinc homeostasis	-8.13399	-4.72754	5/37	4493,4495,4501,4502,4504	MT1E,MT1G,MT1X,MT2A,MT3
1_Member	GO Biological Processes	GO:0006882	cellular zinc ion homeostasis	-8.07332	-4.71263	5/38	4493,4495,4501,4502,4504	MT1E,MT1G,MT1X,MT2A,MT3
1_Member	GO Biological Processes	GO:0055069	zinc ion homeostasis	-7.95695	-4.67545	5/40	4493,4495,4501,4502,4504	MT1E,MT1G,MT1X,MT2A,MT3
1_Member	GO Biological Processes	GO:0071276	cellular response to cadmium ion	-7.95695	-4.67545	5/40	4493,4495,4501,4502,4504	MT1E,MT1G,MT1X,MT2A,MT3
1_Member	GO Biological Processes	GO:0046688	response to copper ion	-7.84663	-4.59989	5/42	4493,4495,4501,4502,4504	MT1E,MT1G,MT1X,MT2A,MT3
1_Member	WikiPathways	WP3286	Copper homeostasis	-7.28361	-4.06905	5/54	4493,4495,4501,4502,4504	MT1E,MT1G,MT1X,MT2A,MT3
1_Member	GO Biological Processes	GO:0010043	response to zinc ion	-7.125	-3.9404	5/58	4493,4495,4501,4502,4504	MT1E,MT1G,MT1X,MT2A,MT3
1_Member	GO Biological Processes	GO:0046686	response to cadmium ion	-6.77407	-3.6175	5/68	4493,4495,4501,4502,4504	MT1E,MT1G,MT1X,MT2A,MT3
1_Member	GO Biological Processes	GO:0046916	cellular transition metal ion homeostasis	-5.61592	-2.51036	5/116	4493,4495,4501,4502,4504	MT1E,MT1G,MT1X,MT2A,MT3
1_Member	KEGG Pathway	ko04978	Mineral absorption	-5.61577	-2.51036	4/51	4493,4495,4501,4502	MT1E,MT1G,MT1X,MT2A
1_Member	KEGG Pathway	hsa04978	Mineral absorption	-5.54811	-2.46618	4/53	4493,4495,4501,4502	MT1E,MT1G,MT1X,MT2A
1_Member	GO Biological Processes	GO:0010038	response to metal ion	-5.26614	-2.21242	7/373	1843,4493,4495,4501,4502,4504,30819	DUSP1,MT1E,MT1G,MT1X,MT2A,MT3,KCNIP2
1_Member	GO Biological Processes	GO:0055076	transition metal ion homeostasis	-5.23068	-2.21242	5/139	4493,4495,4501,4502,4504	MT1E,MT1G,MT1X,MT2A,MT3
1_Member	GO Biological Processes	GO:0045926	negative regulation of growth	-5.1859	-2.18694	6/249	1026,4493,4495,4501,4502,4504	CDKN1A,MT1E,MT1G,MT1X,MT2A,MT3
1_Member	GO Biological Processes	GO:0009636	response to toxic substance	-5.05988	-2.0794	6/262	1026,4493,4495,4501,4502,4504	CDKN1A,MT1E,MT1G,MT1X,MT2A,MT3
1_Member	GO Biological Processes	GO:0098754	detoxification	-5.04166	-2.07891	5/152	4493,4495,4501,4502,4504	MT1E,MT1G,MT1X,MT2A,MT3
1_Member	GO Biological Processes	GO:0010035	response to inorganic substance	-5.01314	-2.0759	8/574	374,1843,4493,4495,4501,4502,4504,30819	AREG,DUSP1,MT1E,MT1G,MT1X,MT2A,MT3,KCNIP2
1_Member	GO Biological Processes	GO:0071248	cellular response to metal ion	-4.49906	-1.60077	5/197	4493,4495,4501,4502,4504	MT1E,MT1G,MT1X,MT2A,MT3
1_Member	GO Biological Processes	GO:0071241	cellular response to inorganic substance	-4.21547	-1.3319	5/226	4493,4495,4501,4502,4504	MT1E,MT1G,MT1X,MT2A,MT3
1_Member	GO Biological Processes	GO:0040008	regulation of growth	-3.69165	-0.910745	7/661	1026,4493,4495,4501,4502,4504,84525	CDKN1A,MT1E,MT1G,MT1X,MT2A,MT3,HOPX
1_Member	Reactome Gene Sets	R-HSA-8953897	Cellular responses to stimuli	-3.28887	-0.600278	7/771	1026,4493,4495,4501,4502,4504,113457	CDKN1A,MT1E,MT1G,MT1X,MT2A,MT3,TUBA3D
1_Member	GO Biological Processes	GO:0050801	ion homeostasis	-3.21968	-0.566565	7/792	2257,4493,4495,4501,4502,4504,10699	FGF12,MT1E,MT1G,MT1X,MT2A,MT3,CORIN
1_Member	GO Biological Processes	GO:0055065	metal ion homeostasis	-2.88278	-0.292947	6/659	4493,4495,4501,4502,4504,10699	MT1E,MT1G,MT1X,MT2A,MT3,CORIN
1_Member	GO Biological Processes	GO:0072503	cellular divalent inorganic cation homeostasis	-2.69507	-0.191717	5/487	4493,4495,4501,4502,4504	MT1E,MT1G,MT1X,MT2A,MT3
1_Member	GO Biological Processes	GO:0055080	cation homeostasis	-2.65537	-0.158004	6/731	4493,4495,4501,4502,4504,10699	MT1E,MT1G,MT1X,MT2A,MT3,CORIN
1_Member	GO Biological Processes	GO:0072507	divalent inorganic cation homeostasis	-2.61564	-0.128647	5/508	4493,4495,4501,4502,4504	MT1E,MT1G,MT1X,MT2A,MT3
1_Member	GO Biological Processes	GO:0098771	inorganic ion homeostasis	-2.61427	-0.128647	6/745	4493,4495,4501,4502,4504,10699	MT1E,MT1G,MT1X,MT2A,MT3,CORIN
1_Member	GO Biological Processes	GO:0006875	cellular metal ion homeostasis	-2.36365	0	5/582	4493,4495,4501,4502,4504	MT1E,MT1G,MT1X,MT2A,MT3
1_Member	GO Biological Processes	GO:0030003	cellular cation homeostasis	-2.16366	0	5/650	4493,4495,4501,4502,4504	MT1E,MT1G,MT1X,MT2A,MT3
1_Member	GO Biological Processes	GO:0006873	cellular ion homeostasis	-2.11761	0	5/667	4493,4495,4501,4502,4504	MT1E,MT1G,MT1X,MT2A,MT3
2_Summary	WikiPathways	WP4286	Genotoxicity pathway	-5.24564	-2.21242	4/63	1026,1052,5100,7832,1843,1847,374,7538,10221,4504,25816	CDKN1A,CEBPD,PCDH8,BTG2,DUSP1,DUSP5,AREG,ZFP36,TRIB1,MT3,TNFAIP8
2_Member	WikiPathways	WP4286	Genotoxicity pathway	-5.24564	-2.21242	4/63	1026,1052,5100,7832	CDKN1A,CEBPD,PCDH8,BTG2
2_Member	Canonical Pathways	M145	PID P53 DOWNSTREAM PATHWAY	-3.91689	-1.08769	4/137	1026,1843,1847,7832	CDKN1A,DUSP1,DUSP5,BTG2
2_Member	GO Biological Processes	GO:0051384	response to glucocorticoid	-3.78779	-0.9953	4/148	374,1026,1843,7538	AREG,CDKN1A,DUSP1,ZFP36
2_Member	GO Biological Processes	GO:0031960	response to corticosteroid	-3.58714	-0.839241	4/167	374,1026,1843,7538	AREG,CDKN1A,DUSP1,ZFP36
2_Member	GO Biological Processes	GO:0051348	negative regulation of transferase activity	-2.81901	-0.257658	4/268	1026,1843,7538,10221	CDKN1A,DUSP1,ZFP36,TRIB1
2_Member	GO Biological Processes	GO:0043086	negative regulation of catalytic activity	-2.49099	-0.0223929	6/789	1026,1843,4504,7538,10221,25816	CDKN1A,DUSP1,MT3,ZFP36,TRIB1,TNFAIP8
2_Member	GO Biological Processes	GO:0048545	response to steroid hormone	-2.45039	0	4/339	374,1026,1843,7538	AREG,CDKN1A,DUSP1,ZFP36
2_Member	GO Biological Processes	GO:0045859	regulation of protein kinase activity	-2.17749	0	5/645	374,1026,1843,4504,10221	AREG,CDKN1A,DUSP1,MT3,TRIB1
2_Member	GO Biological Processes	GO:0006469	negative regulation of protein kinase activity	-2.14381	0	3/213	1026,1843,10221	CDKN1A,DUSP1,TRIB1
2_Member	GO Biological Processes	GO:0000302	response to reactive oxygen species	-2.08935	0	3/223	374,1843,4504	AREG,DUSP1,MT3
2_Member	GO Biological Processes	GO:0045930	negative regulation of mitotic cell cycle	-2.02748	0	3/235	1026,1843,7832	CDKN1A,DUSP1,BTG2
2_Member	GO Biological Processes	GO:0033673	negative regulation of kinase activity	-2.02248	0	3/236	1026,1843,10221	CDKN1A,DUSP1,TRIB1
2_Member	GO Biological Processes	GO:0051403	stress-activated MAPK cascade	-2.00272	0	3/240	1843,7538,10221	DUSP1,ZFP36,TRIB1
3_Summary	GO Biological Processes	GO:0035970	peptidyl-threonine dephosphorylation	-4.98943	-2.0759	3/23	1843,1844,1847,2257,374,157313,5100,84314	DUSP1,DUSP2,DUSP5,FGF12,AREG,CDCA2,PCDH8,TMEM107
3_Member	GO Biological Processes	GO:0035970	peptidyl-threonine dephosphorylation	-4.98943	-2.0759	3/23	1843,1844,1847	DUSP1,DUSP2,DUSP5
3_Member	Reactome Gene Sets	R-HSA-112409	RAF-independent MAPK1/3 activation	-4.98943	-2.0759	3/23	1843,1844,1847	DUSP1,DUSP2,DUSP5
3_Member	Reactome Gene Sets	R-HSA-5675221	Negative regulation of MAPK pathway	-4.15762	-1.28829	3/43	1843,1844,1847	DUSP1,DUSP2,DUSP5
3_Member	GO Biological Processes	GO:0001706	endoderm formation	-3.86067	-1.04405	3/54	1843,1844,1847	DUSP1,DUSP2,DUSP5
3_Member	GO Biological Processes	GO:0007492	endoderm development	-3.40398	-0.68674	3/77	1843,1844,1847	DUSP1,DUSP2,DUSP5
3_Member	GO Biological Processes	GO:0035335	peptidyl-tyrosine dephosphorylation	-3.04753	-0.402841	3/102	1843,1844,1847	DUSP1,DUSP2,DUSP5
3_Member	KEGG Pathway	hsa04010	MAPK signaling pathway	-2.89824	-0.293426	4/255	1843,1844,1847,2257	DUSP1,DUSP2,DUSP5,FGF12
3_Member	KEGG Pathway	ko04010	MAPK signaling pathway	-2.89824	-0.293426	4/255	1843,1844,1847,2257	DUSP1,DUSP2,DUSP5,FGF12
3_Member	GO Biological Processes	GO:0001704	formation of primary germ layer	-2.83364	-0.258282	3/121	1843,1844,1847	DUSP1,DUSP2,DUSP5
3_Member	Reactome Gene Sets	R-HSA-5673001	RAF/MAP kinase cascade	-2.74955	-0.215728	4/280	374,1843,1844,1847	AREG,DUSP1,DUSP2,DUSP5
3_Member	Reactome Gene Sets	R-HSA-5684996	MAPK1/MAPK3 signaling	-2.71604	-0.195619	4/286	374,1843,1844,1847	AREG,DUSP1,DUSP2,DUSP5
3_Member	GO Biological Processes	GO:0006470	protein dephosphorylation	-2.71054	-0.195619	4/287	1843,1844,1847,157313	DUSP1,DUSP2,DUSP5,CDCA2
3_Member	Reactome Gene Sets	R-HSA-5683057	MAPK family signaling cascades	-2.51577	-0.0415745	4/325	374,1843,1844,1847	AREG,DUSP1,DUSP2,DUSP5
3_Member	GO Biological Processes	GO:0048598	embryonic morphogenesis	-2.32331	0	5/595	1843,1844,1847,5100,84314	DUSP1,DUSP2,DUSP5,PCDH8,TMEM107
3_Member	GO Biological Processes	GO:0007369	gastrulation	-2.30618	0	3/186	1843,1844,1847	DUSP1,DUSP2,DUSP5
3_Member	GO Biological Processes	GO:0016311	dephosphorylation	-2.12413	0	4/420	1843,1844,1847,157313	DUSP1,DUSP2,DUSP5,CDCA2
4_Summary	GO Biological Processes	GO:0060047	heart contraction	-4.07529	-1.21976	5/242	2257,5142,10699,30819,84525,4604	FGF12,PDE4B,CORIN,KCNIP2,HOPX,MYBPC1
4_Member	GO Biological Processes	GO:0060047	heart contraction	-4.07529	-1.21976	5/242	2257,5142,10699,30819,84525	FGF12,PDE4B,CORIN,KCNIP2,HOPX
4_Member	GO Biological Processes	GO:0003015	heart process	-3.99268	-1.1505	5/252	2257,5142,10699,30819,84525	FGF12,PDE4B,CORIN,KCNIP2,HOPX
4_Member	Reactome Gene Sets	R-HSA-397014	Muscle contraction	-3.31543	-0.607951	4/197	2257,4604,10699,30819	FGF12,MYBPC1,CORIN,KCNIP2
4_Member	GO Biological Processes	GO:0008016	regulation of heart contraction	-3.23466	-0.572332	4/207	5142,10699,30819,84525	PDE4B,CORIN,KCNIP2,HOPX
4_Member	GO Biological Processes	GO:1903522	regulation of blood circulation	-2.88576	-0.292947	4/257	5142,10699,30819,84525	PDE4B,CORIN,KCNIP2,HOPX
4_Member	Reactome Gene Sets	R-HSA-5576891	Cardiac conduction	-2.75405	-0.215728	3/129	2257,10699,30819	FGF12,CORIN,KCNIP2
4_Member	GO Biological Processes	GO:0008015	blood circulation	-2.59729	-0.117416	5/513	2257,5142,10699,30819,84525	FGF12,PDE4B,CORIN,KCNIP2,HOPX
4_Member	GO Biological Processes	GO:0006936	muscle contraction	-2.41438	0	4/347	2257,4604,5142,30819	FGF12,MYBPC1,PDE4B,KCNIP2
4_Member	GO Biological Processes	GO:0044057	regulation of system process	-2.3668	0	5/581	2257,5142,10699,30819,84525	FGF12,PDE4B,CORIN,KCNIP2,HOPX
4_Member	GO Biological Processes	GO:2001257	regulation of cation channel activity	-2.31922	0	3/184	2257,5142,30819	FGF12,PDE4B,KCNIP2
4_Member	GO Biological Processes	GO:0003013	circulatory system process	-2.31415	0	5/598	2257,5142,10699,30819,84525	FGF12,PDE4B,CORIN,KCNIP2,HOPX
4_Member	GO Biological Processes	GO:0003012	muscle system process	-2.01483	0	4/452	2257,4604,5142,30819	FGF12,MYBPC1,PDE4B,KCNIP2
5_Summary	GO Biological Processes	GO:0000288	nuclear-transcribed mRNA catabolic process, deadenylation-dependent decay	-3.81353	-1.00914	3/56	7538,7832,197135,115572,4504,5142,10221	ZFP36,BTG2,PATL2,TENT5B,MT3,PDE4B,TRIB1
5_Member	GO Biological Processes	GO:0000288	nuclear-transcribed mRNA catabolic process, deadenylation-dependent decay	-3.81353	-1.00914	3/56	7538,7832,197135	ZFP36,BTG2,PATL2
5_Member	GO Biological Processes	GO:0043488	regulation of mRNA stability	-3.67897	-0.909351	4/158	7538,7832,115572,197135	ZFP36,BTG2,TENT5B,PATL2
5_Member	GO Biological Processes	GO:0061013	regulation of mRNA catabolic process	-3.59708	-0.839241	4/166	7538,7832,115572,197135	ZFP36,BTG2,TENT5B,PATL2
5_Member	GO Biological Processes	GO:0043487	regulation of RNA stability	-3.55771	-0.820267	4/170	7538,7832,115572,197135	ZFP36,BTG2,TENT5B,PATL2
5_Member	GO Biological Processes	GO:1901361	organic cyclic compound catabolic process	-3.48116	-0.753937	6/506	4504,5142,7538,7832,115572,197135	MT3,PDE4B,ZFP36,BTG2,TENT5B,PATL2
5_Member	GO Biological Processes	GO:0061157	mRNA destabilization	-3.29312	-0.600278	3/84	7538,7832,197135	ZFP36,BTG2,PATL2
5_Member	GO Biological Processes	GO:0061014	positive regulation of mRNA catabolic process	-3.24855	-0.572332	3/87	7538,7832,197135	ZFP36,BTG2,PATL2
5_Member	GO Biological Processes	GO:0050779	RNA destabilization	-3.23405	-0.572332	3/88	7538,7832,197135	ZFP36,BTG2,PATL2
5_Member	GO Biological Processes	GO:0006402	mRNA catabolic process	-3.03611	-0.399693	4/234	7538,7832,115572,197135	ZFP36,BTG2,TENT5B,PATL2
5_Member	GO Biological Processes	GO:0034655	nucleobase-containing compound catabolic process	-3.01479	-0.386492	5/412	5142,7538,7832,115572,197135	PDE4B,ZFP36,BTG2,TENT5B,PATL2
5_Member	GO Biological Processes	GO:0000956	nuclear-transcribed mRNA catabolic process	-2.90801	-0.293426	3/114	7538,7832,197135	ZFP36,BTG2,PATL2
5_Member	GO Biological Processes	GO:1903313	positive regulation of mRNA metabolic process	-2.86494	-0.282402	3/118	7538,7832,197135	ZFP36,BTG2,PATL2
5_Member	GO Biological Processes	GO:0046700	heterocycle catabolic process	-2.81988	-0.257658	5/456	5142,7538,7832,115572,197135	PDE4B,ZFP36,BTG2,TENT5B,PATL2
5_Member	GO Biological Processes	GO:0044270	cellular nitrogen compound catabolic process	-2.79497	-0.240465	5/462	5142,7538,7832,115572,197135	PDE4B,ZFP36,BTG2,TENT5B,PATL2
5_Member	GO Biological Processes	GO:0019439	aromatic compound catabolic process	-2.75027	-0.215728	5/473	5142,7538,7832,115572,197135	PDE4B,ZFP36,BTG2,TENT5B,PATL2
5_Member	GO Biological Processes	GO:0006401	RNA catabolic process	-2.74391	-0.215728	4/281	7538,7832,115572,197135	ZFP36,BTG2,TENT5B,PATL2
5_Member	GO Biological Processes	GO:1903311	regulation of mRNA metabolic process	-2.70505	-0.195619	4/288	7538,7832,115572,197135	ZFP36,BTG2,TENT5B,PATL2
5_Member	GO Biological Processes	GO:0031331	positive regulation of cellular catabolic process	-2.09591	0	4/428	7538,7832,10221,197135	ZFP36,BTG2,TRIB1,PATL2
6_Summary	KEGG Pathway	hsa05224	Breast cancer	-2.47375	-0.0106907	3/162	1026,2257,8209	CDKN1A,FGF12,GATD3
6_Member	KEGG Pathway	hsa05224	Breast cancer	-2.47375	-0.0106907	3/162	1026,2257,8209	CDKN1A,FGF12,GATD3
7_Summary	GO Biological Processes	GO:0048469	cell maturation	-2.40793	0	3/171	1026,30819,152015	CDKN1A,KCNIP2,ROPN1B
7_Member	GO Biological Processes	GO:0048469	cell maturation	-2.40793	0	3/171	1026,30819,152015	CDKN1A,KCNIP2,ROPN1B
7_Member	GO Biological Processes	GO:0071695	anatomical structure maturation	-2.05796	0	3/229	1026,30819,152015	CDKN1A,KCNIP2,ROPN1B
8_Summary	GO Biological Processes	GO:0071222	cellular response to lipopolysaccharide	-2.17211	0	3/208	5142,7538,10221,374,4504,84525	PDE4B,ZFP36,TRIB1,AREG,MT3,HOPX
8_Member	GO Biological Processes	GO:0071222	cellular response to lipopolysaccharide	-2.17211	0	3/208	5142,7538,10221	PDE4B,ZFP36,TRIB1
8_Member	GO Biological Processes	GO:0071219	cellular response to molecule of bacterial origin	-2.1054	0	3/220	5142,7538,10221	PDE4B,ZFP36,TRIB1
8_Member	GO Biological Processes	GO:0045596	negative regulation of cell differentiation	-2.07556	0	5/683	374,4504,7538,10221,84525	AREG,MT3,ZFP36,TRIB1,HOPX
