# Supplementary material for: High‐resolution single‐cell transcriptomic survey of cardiomyocytes from patients with hypertrophic cardiomyopathy
Source: Cell Prolif. 2023 Sep 28;57(3):e13557. doi: 10.1111/cpr.13557 (PMC10905351; doi:10.1111/cpr.13557)
Supplement: Supplementary file 6 — Table S5. Signature up‐ and down‐regulated genes revealed by comparative analysis. [file CPR-57-e13557-s009.xlsx]

## Sheet: UP
Supplemental Table 5. Core up-regulated genes revealed by comparative analysis.
Gene	Current	Wehrens	Chaffin	Liu
NPPA	1	1	0	1
NPPB	1	1	0	1
TPM3	1	1	0	1
ACE2	1	0	1	0
LUM	1	0	0	1
RTN4	1	1	0	1
SOX4	1	0	1	0
GNG11	1	0	0	1
PLCE1	1	0	1	1
TIMP1	1	0	0	1
MAP2	1	0	1	1
THBS1	1	0	1	1
ACTN1	1	0	1	0
HLA-A	1	1	0	1
SLITRK4	1	0	1	1
FNBP4	1	0	1	0
IGFBP2	1	1	0	1
CENPA	1	0	0	1
TNNT1	1	0	1	0
FILIP1L	1	0	1	1
SLC27A6	1	0	0	1
KIF13A	1	0	1	0
SPARC	1	0	0	1
PLK2	1	0	1	1
PHLDA1	1	0	1	1
PROS1	1	0	1	1
VIM	1	0	0	1
ASPN	1	0	0	1
MYOF	1	0	1	0
PIK3IP1	1	0	1	1
NES	1	1	1	0
MGP	1	0	0	1
HSPA2	1	0	1	1
MGLL	1	0	0	1
RASL11B	1	0	0	1
MID1	1	0	0	1
CRIM1	1	0	1	0
UCHL1	1	0	0	1
BGN	1	0	0	1
MAP3K7CL	1	0	1	1
NPR3	1	1	1	1
LTBP1	1	0	1	0
UACA	1	0	1	0
EPHA4	1	0	0	1
CCND1	1	1	1	0
EXOC6B	1	0	1	1
YPEL2	1	0	1	0
PDE1C	1	0	1	0
S1PR1	1	0	1	1
HLA-B	1	0	0	1
GPC1	1	1	0	1
TMEM176B	1	0	0	1
TTLL7	1	0	1	1
PACS1	1	0	1	0
FBXO32	1	1	0	0
RBMS3	1	0	1	0
G0S2	1	0	0	1
CXCL12	1	0	0	1
CADPS	1	0	1	0
KCNK6	1	0	1	0
INPP4B	1	0	1	0
AEBP1	1	0	0	1
MAGI1	1	0	1	0
FARP1	1	0	1	1
S100A11	1	0	0	1
TM7SF2	1	0	1	1
SYNPO2L	1	1	1	0
DPYSL3	1	0	1	1
IRX6	1	0	0	1
BEX1	1	0	0	1
UCP2	1	0	0	1
TGFB2	1	0	1	1
ANKRD33B	1	0	1	0
MAP4K4	1	0	1	0
GJA1	1	1	0	1
APOA1	1	0	0	1
ARFGEF3	1	0	1	0
TINAGL1	1	0	0	1
BCL2	1	0	1	1
TMEM176A	1	0	0	1
HDAC9	1	0	1	0
XPR1	1	0	1	0
HEG1	1	1	0	0
GPX8	1	0	0	1
MCAM	1	0	1	1
SORT1	1	1	0	0
PRR16	1	0	1	0
RAP2A	1	0	1	1
DYRK2	1	0	1	0
ITGA9	1	0	1	0
RHOBTB1	1	0	1	0
SNCA	1	0	1	1
XIRP2	1	1	1	1
LTBP3	1	0	1	0
TSC1	1	0	1	0
ANTXR2	1	0	1	0
MYO1C	1	1	0	0
LRRC10	1	0	1	1
BDNF	1	0	1	1
MAP1A	1	1	0	0
CRIP3	1	0	0	1
PRMT2	1	0	1	0
WDPCP	1	0	1	1
TMEM56	1	1	0	0
FGF1	1	0	1	0
AHR	1	0	1	0
NR3C1	1	0	1	0
COL16A1	1	0	1	0
AHNAK	1	1	0	0
GRIA3	1	0	1	1
SAMD12	1	0	1	0
ECT2L	1	0	0	1
KBTBD12	1	0	1	0
MASP1	1	1	0	0
VTN	1	1	0	1
PHLDB2	1	0	1	1
DCLK1	1	0	1	0
SLC44A5	1	0	1	1
GSN	1	1	1	0
ID2	1	0	1	1
P2RY1	1	0	0	1
ZNF704	1	0	1	0
PTGFRN	1	0	1	0
MTURN	1	0	1	1
DNAJB2	1	0	1	0
SYNPO	1	1	0	0
KANK2	1	1	0	0
CAMK2B	1	1	1	0
DDAH1	1	0	1	1
RNASE1	1	0	0	1
JAK2	1	0	1	0
SORBS2	1	0	1	0
GAB1	1	0	1	0
C14orf132	1	0	1	1
NAV2	1	0	1	0
PRICKLE1	1	0	1	0
CAPN3	1	0	1	0
COL4A1	1	0	1	0
GABRE	1	0	1	0
ZFHX3	1	0	1	0
CD44	1	0	1	1
RNF217	1	0	1	0
CCNI	1	1	0	0
CHD4	1	1	0	0
VSTM4	1	0	1	0
DGKH	1	0	1	0
CRYM	1	1	1	0
DCLK2	1	0	1	0
SLC39A10	1	0	1	0
MGAT4B	1	0	0	1
KIF5B	1	1	0	0
KLF5	1	0	0	1
EXT1	1	0	1	1
CALR	1	0	0	1
FAT4	1	0	1	0
DPY19L2	1	0	1	0
TNFRSF11B	1	0	0	1
EEF1A1	1	0	0	1
LARP1	1	1	0	0
LIMA1	1	0	1	1
KALRN	1	0	1	0
ASB18	1	0	1	1
DNAJA4	1	1	0	0
CD74	1	0	0	1
MFGE8	1	1	0	0
KIAA0319L	1	0	1	0
HHATL	1	1	0	0
GABRA4	1	0	1	0
TMSB4X	1	0	0	1
MFAP4	1	0	0	1
HLA-C	1	0	0	1
ZBTB47	1	0	1	0
FRY	1	0	1	0
CTSD	1	1	0	1
C6orf62	1	0	1	0
DCBLD2	1	0	1	0
TJP1	1	0	1	0
DIXDC1	1	0	1	0
CCND2	1	1	1	0
FGF18	1	0	1	0
IGFBP6	1	0	0	1
ITGA1	1	0	1	0
ORMDL3	1	0	1	1
MBP	1	0	1	0
MAP1B	1	1	0	0
WSB1	1	0	1	0
DHRS3	1	0	1	0
ACKR3	1	0	0	1
TMCO3	1	0	1	0
EFHD1	1	0	1	1
ARHGAP1	1	1	1	0
SFRP1	1	1	1	0
DST	1	0	1	0
FBLN1	1	0	0	1
SOCS2	1	0	1	0
ZMAT1	1	0	1	0
MDFIC	1	0	1	0
PPP1R9A	1	0	1	0
TM4SF1	1	0	0	1
SLC6A6	1	0	0	1
HNMT	1	0	1	0
ICMT	1	0	0	1
C10orf71	1	0	1	1
HLA-E	1	0	0	1
HLA-DRA	1	0	0	1
NUPR1	1	0	1	1
AJUBA	1	0	1	1
HIP1	1	0	1	0
CNNM2	1	0	1	0
DUSP26	1	0	1	0
BICD1	1	0	1	0
MMP2	1	0	0	1
PGR	1	0	1	0
ALPK3	1	1	0	0
TRIM41	1	0	1	0
USP9Y	1	0	1	0
GRN	1	1	1	1
CACNA2D1	1	0	1	0
ARL4A	1	0	0	1
MLLT3	1	0	1	0
HES1	1	0	0	1
PRKAA2	1	0	1	0
MAP4	1	1	1	0
PKD2	1	0	1	0
SERPINF1	1	0	0	1
DDR1	1	0	0	1
CDC42EP3	1	0	1	0
ST8SIA2	1	0	1	1
TMEM47	1	0	0	1
OGN	1	0	0	1
SOD3	1	0	0	1
ADPRHL1	1	1	0	0
INHBA	1	0	1	1
UPP1	1	0	1	0
DOK5	1	0	1	1
APOD	1	0	0	1
ANGPTL1	1	0	0	1
CLU	1	1	0	1
STK38	1	0	1	0
SLF2	1	0	1	0
METRNL	1	0	1	0
SYNGR2	1	0	0	1
IFI27	1	0	0	1
VAMP5	1	0	0	1
PLEC	1	1	0	0
TMEM43	1	0	0	1
PRKAR2B	1	0	1	0
PARP14	1	0	1	0
NAB1	1	0	1	0
ZBTB37	1	0	1	0
FABP4	1	0	0	1
FTH1	1	1	1	1
TPD52L1	1	0	1	0
FZD1	1	0	0	1
SPTLC2	1	0	1	0
BTG1	1	0	0	1
ZMAT3	1	0	1	0
NT5C2	1	0	1	0
IER3	1	0	1	1
WTIP	1	0	1	0
TTF2	1	0	1	0
DAZAP2	1	0	0	1
MAGED2	1	0	0	1
CYB5R3	1	1	0	0
LINC00670	1	0	1	0
CPED1	1	0	1	0
ACVR2B	1	0	1	0
MIS18BP1	1	0	1	0
ADAMTS1	1	0	1	1
ELK3	1	0	0	1
CD81	1	1	0	1
ADGRL3	1	0	1	1
SLC39A6	1	0	1	1
FAM189A2	1	0	1	0
STXBP5	1	0	1	0
CD151	1	1	0	0
FAM129A	1	1	0	0
MAP2K5	1	0	1	0
SLC16A1-AS1	1	0	1	0
HSPA5	1	1	0	1
CMYA5	1	1	0	0
INPP5F	1	0	1	0
TGOLN2	1	1	1	0
SSPN	1	1	1	1
SOX9	1	0	0	1
GABPB2	1	0	1	0
DSC2	1	0	1	0
OSGIN2	1	0	0	1
RRAS	1	0	1	1
RAB31	1	0	1	0
ATRNL1	1	0	1	0
HEXIM1	1	0	1	1
STK38L	1	0	1	0
FZD4	1	0	0	1
KPNB1	1	1	0	0
HERPUD1	1	0	1	1
USP13	1	1	0	0
RICTOR	1	0	1	0
RORA	1	0	1	0
ACTC1	0	1	0	1
ACTA1	0	1	1	1
MB	0	1	0	1
PTGDS	0	1	0	1
CRYAB	0	1	0	1
ATP5F1B	0	1	0	1
MYL2	0	1	1	1
HSPB6	0	1	0	1
TNNC1	0	1	0	1
TNNI3	0	1	1	0
GAPDH	0	1	0	1
SLC25A4	0	1	0	1
HSP90AB1	0	1	1	0
HSP90AA1	0	1	1	0
MYL12A	0	1	1	1
UBB	0	1	0	1
LMOD2	0	1	1	0
MYL7	0	1	0	1
COX4I1	0	1	0	1
NDUFA4	0	1	1	1
ATP5MC3	0	1	0	1
FHL1	0	1	0	1
CFL2	0	1	1	1
GPX3	0	1	1	0
GHITM	0	1	0	1
COX6A2	0	1	0	1
UBC	0	1	1	1
PEBP1	0	1	0	1
COX8A	0	1	0	1
ITM2B	0	1	0	1
XIRP1	0	1	0	1
ATP5PO	0	1	0	1
ASAH1	0	1	1	0
COX7B	0	1	0	1
CYCS	0	1	0	1
TPT1	0	1	1	1
COX7C	0	1	0	1
FABP3	0	1	0	1
EEF2	0	1	0	1
HSPA8	0	1	1	1
TPI1	0	1	1	1
RPLP1	0	1	0	1
EIF1	0	1	1	1
TCAP	0	1	0	1
UQCRQ	0	1	1	1
NDUFA1	0	1	0	1
LGALS3BP	0	1	0	1
ISCU	0	1	0	1
S100A1	0	1	0	1
YWHAB	0	1	1	0
CHCHD2	0	1	1	1
PRDX2	0	1	0	1
PLN	0	1	0	1
SOD1	0	1	0	1
ANKRD1	0	1	1	1
COX5B	0	1	0	1
B2M	0	1	0	1
DYNLL2	0	1	1	0
OXCT1	0	1	1	0
OAZ1	0	1	1	1
UQCRB	0	1	0	1
CFL1	0	1	0	1
NDUFB9	0	1	0	1
NDUFB4	0	1	0	1
RPL19	0	1	0	1
RPL13A	0	1	0	1
MPC1	0	1	1	0
CYC1	0	1	0	1
ATP5MF	0	1	0	1
EID1	0	1	1	1
ATP5PD	0	1	0	1
CD63	0	1	1	1
CKB	0	1	0	1
TUBA1B	0	1	0	1
CST3	0	1	0	1
PRDX3	0	1	1	0
RPS6	0	1	0	1
UQCRFS1	0	1	0	1
TUFM	0	1	0	1
S100A6	0	1	0	1
TP53INP2	0	1	0	1
RPL4	0	1	0	1
ATP5F1E	0	1	0	1
MRFAP1	0	1	0	1
NDUFA13	0	1	0	1
NDUFA3	0	1	0	1
COX7A2	0	1	0	1
RPL37A	0	1	0	1
RPL11	0	1	0	1
FXYD1	0	1	1	1
RPS24	0	1	0	1
PPDPF	0	1	0	1
NDUFS5	0	1	1	1
RPS27A	0	1	0	1
PCBP1	0	1	0	1
SRP14	0	1	0	1
RPL14	0	1	0	1
IDH3B	0	1	0	1
NDUFB11	0	1	0	1
GABARAPL2	0	1	0	1
UBL5	0	1	0	1
TUBB	0	1	0	1
ATP5IF1	0	1	0	1
NORAD	0	1	1	0
RPL23	0	1	0	1
POLR2L	0	1	0	1
NDUFS3	0	1	0	1
HIGD1A	0	1	0	1
GSTO1	0	1	1	1
LGALS1	0	1	0	1
RPL38	0	1	0	1
ECHS1	0	1	1	1
NCL	0	1	1	0
FAU	0	1	0	1
RPS13	0	1	0	1
RPL15	0	1	0	1
RPL35A	0	1	0	1
ATP5PF	0	1	0	1
PFN1	0	1	0	1
RPS12	0	1	0	1
PPIF	0	1	0	1
NDUFB7	0	1	0	1
SAP18	0	1	1	1
ATP5MC1	0	1	0	1
PSMB4	0	1	0	1
HIGD2A	0	1	0	1
ACAA2	0	1	0	1
PERP	0	1	0	1
NACA	0	1	1	0
NDUFC2	0	1	0	1
PARK7	0	1	1	0
NDUFB10	0	1	0	1
RPS4X	0	1	0	1
PRDX5	0	1	1	1
SLC25A5	0	1	1	1
RNF103	0	1	1	0
RPS16	0	1	0	1
TUBA4A	0	1	1	1
UBA52	0	1	0	1
RPL8	0	1	0	1
CALM3	0	1	0	1
SERF2	0	1	1	1
RMND5A	0	1	1	0
TUBB4B	0	1	1	1
LYNX1	0	1	0	1
PHB	0	1	0	1
PSMA7	0	1	1	0
RACK1	0	1	1	0
MYL12B	0	1	1	1
RPLP2	0	1	0	1
RPL34	0	1	0	1
MAFK	0	1	1	1
SET	0	1	1	0
RPS5	0	1	0	1
DBI	0	1	0	1
HNRNPK	0	1	1	0
KRT10	0	0	1	1
ARSJ	0	0	1	1
FAM32A	0	0	1	1
PRDX1	0	0	1	1
H2AFJ	0	0	1	1
EEF1B2	0	0	1	1
GADD45B	0	0	1	1
ZFP36L1	0	0	1	1
GSTP1	0	0	1	1
JUND	0	0	1	1
TRAPPC5	0	0	1	1
CTSF	0	0	1	1
STAT4	0	0	1	1
SLC35A4	0	0	1	1
PFDN5	0	0	1	1
TMEM109	0	0	1	1
H3F3B	0	0	1	1
IRF2BPL	0	0	1	1
UBE2M	0	0	1	1
GUK1	0	0	1	1
TCEAL9	0	0	1	1
SCAND1	0	0	1	1
SUMO3	0	0	1	1
VGLL2	0	0	1	1
C1QBP	0	0	1	1
MGAT3	0	0	1	1
HMGB2	0	0	1	1
GADD45GIP1	0	0	1	1
NME2	0	0	1	1
TMCC3	0	0	1	1
MRPS24	0	0	1	1
PSMC5	0	0	1	1
AURKAIP1	0	0	1	1
UBL4A	0	0	1	1
DEPP1	0	0	1	1
S100A13	0	0	1	1
NRXN3	0	0	1	1
C5AR1	0	0	1	1
TIMM13	0	0	1	1
ARL2	0	0	1	1
MT1X	0	0	1	1
NOVA1	0	0	1	1
MAMLD1	0	0	1	1
UNC80	0	0	1	1
MT1E	0	0	1	1
LAMTOR5	0	0	1	1
CSRP1	0	0	1	1
KCNMB4	0	0	1	1
P3H2	0	0	1	1
TSEN34	0	0	1	1
UBXN1	0	0	1	1
FGF2	0	0	1	1
HPGD	0	0	1	1
PPP2R2B	0	0	1	1
P2RY14	0	0	1	1
STUB1	0	0	1	1
COX6A1	0	0	1	1
ZNF423	0	0	1	1
BTF3	0	0	1	1
ATP5ME	0	0	1	1
CAVIN2	0	0	1	1
NHP2	0	0	1	1
CCN1	0	0	1	1
AGMO	0	0	1	1
TMEM203	0	0	1	1
TOMM6	0	0	1	1
SPON1	0	0	1	1
RXFP2	0	0	1	1
YIF1A	0	0	1	1
KLHL4	0	0	1	1
CHMP2A	0	0	1	1
MRPL55	0	0	1	1
GATM	0	0	1	1
THAP7	0	0	1	1
FAT3	0	0	1	1
RFK	0	0	1	1
SBDS	0	0	1	1
TMEM141	0	0	1	1
GPR176	0	0	1	1
PHF21B	0	0	1	1
HYAL4	0	0	1	1
HMGN2	0	0	1	1
MFSD10	0	0	1	1
BRINP1	0	0	1	1
MCF2	0	0	1	1
ASPM	0	0	1	1
CREB5	0	0	1	1
MED12L	0	0	1	1
SLC43A2	0	0	1	1
COL9A1	0	0	1	1
DNAAF3	0	0	1	1
RIPOR2	0	0	1	1
ANAPC11	0	0	1	1
EMC6	0	0	1	1
BACH2	0	0	1	1
DIAPH3	0	0	1	1
CNTN4	0	0	1	1
PAK1	0	0	1	1
COMMD8	0	0	1	1
PYURF	0	0	1	1
C11orf68	0	0	1	1
SERTAD1	0	0	1	1
DLGAP1	0	0	1	1
ADAM19	0	0	1	1
MNS1	0	0	1	1
SEMA5B	0	0	1	1
HMGA2	0	0	1	1
SRCIN1	0	0	1	1
GADD45A	0	0	1	1
MATN2	0	0	1	1
TMA7	0	0	1	1
ACADL	0	0	1	1
C16orf89	0	0	1	1
CNKSR2	0	0	1	1
TBCC	0	0	1	1
PHPT1	0	0	1	1
PNCK	0	0	1	1
SYNPR	0	0	1	1
TMEM44	0	0	1	1
CDKN2C	0	0	1	1
AC099489.1	0	0	1	1
HBEGF	0	0	1	1
BRSK1	0	0	1	1
NEU1	0	0	1	1
CYP2J2	0	0	1	1
DBP	0	0	1	1
ARNTL2	0	0	1	1
FAM13C	0	0	1	1
CENPX	0	0	1	1
DDX60	0	0	1	1
ZNF727	0	0	1	1
TUSC2	0	0	1	1
PCDH15	0	0	1	1
ATP8B1	0	0	1	1
OTUD1	0	0	1	1
BHLHE41	0	0	1	1
NCR3LG1	0	0	1	1
SLC30A1	0	0	1	1
FSIP1	0	0	1	1
TOMM5	0	0	1	1
SLC30A2	0	0	1	1
ZNF730	0	0	1	1
FAM186A	0	0	1	1
PEX12	0	0	1	1
TEX9	0	0	1	1
KCNA4	0	0	1	1
SPATA6L	0	0	1	1
KCNC4	0	0	1	1
HMGN1	0	0	1	1
ZNF441	0	0	1	1
TGFB3	0	0	1	1
KLHL34	0	0	1	1
WIPF3	0	0	1	1
CYS1	0	0	1	1
CDCA3	0	0	1	1
TRIB1	0	0	1	1
WEE1	0	0	1	1
SLC24A2	0	0	1	1
ARMC4	0	0	1	1
USP51	0	0	1	1
CATSPER2	0	0	1	1
SLC40A1	0	0	1	1
CCDC136	0	0	1	1
TMEM219	0	0	1	1
FHAD1	0	0	1	1
ABCB4	0	0	1	1
ACSL6	0	0	1	1
IFIT2	0	0	1	1
FZD7	0	0	1	1
TPST1	0	0	1	1
CC2D2A	0	0	1	1
EML6	0	0	1	1
GLRB	0	0	1	1
BBS10	0	0	1	1
TCEA2	0	0	1	1
BUD31	0	0	1	1
IER5	0	0	1	1
ZNF596	0	0	1	1
DDIT3	0	0	1	1
HESX1	0	0	1	1
PFKFB1	0	0	1	1
ATP2A1	0	0	1	1
PPP1R36	0	0	1	1
RND3	0	0	1	1
ANKS4B	0	0	1	1
RD3L	0	0	1	1
SLC47A2	0	0	1	1
PRICKLE2	0	0	1	1
SLC9B1	0	0	1	1
SGCE	0	0	1	1
TYRP1	0	0	1	1
MZT1	0	0	1	1
SNED1	0	0	1	1
PRRT3	0	0	1	1
MRPL46	0	0	1	1
PDRG1	0	0	1	1
MCF2L2	0	0	1	1
ABHD11	0	0	1	1

## Sheet: DOWN
Supplemental Table 5. Core down-regulated genes revealed by comparative analysis.
Gene	Current	Wehrens	Chaffin	Liu
SELENBP1	1	0	1	0
SAT1	1	1	0	0
PTDSS1	1	0	1	0
ACYP2	1	1	0	0
COPS5	1	0	1	0
DAAM2	1	0	0	1
HMGN3	1	0	1	0
CACYBP	1	0	1	0
PRDX6	1	0	1	0
ITGA11	1	0	1	1
MZT2A	1	0	1	0
TTTY14	1	1	0	0
CACNA2D3	1	1	1	1
KLHL31	1	0	1	0
EIF4EBP1	1	0	1	1
HPR	1	0	1	0
ANKRD2	1	0	0	1
MPP3	1	1	1	1
PER1	1	0	0	1
BIRC3	1	0	1	0
FAM229B	1	0	1	0
CPNE4	1	0	1	0
PARVB	1	0	1	1
ELL2	1	1	1	0
BLM	1	0	1	1
FKBP5	1	1	1	1
AZGP1	1	0	1	0
PLIN2	1	0	1	0
TUBA3D	1	0	0	1
HOPX	1	0	1	1
TDRD9	1	0	1	0
APOLD1	1	0	0	1
NSG1	1	0	1	0
TNFAIP8	1	0	0	1
PEBP4	1	0	1	0
LINC00881	1	0	1	0
FGF12	1	1	1	1
CORIN	1	1	0	0
KCNIP2	1	0	0	1
PACRG	1	1	0	0
LINC01170	1	1	0	0
KCND3	0	1	1	0
PRDM16	0	1	1	1
SDK1	0	1	1	0
CKMT2-AS1	0	1	1	0
AC018682.1	0	1	1	0
NCEH1	0	1	1	0
KIF21A	0	1	1	0
CPNE5	0	1	1	0
NPAS2	0	1	1	0
AC093879.1	0	1	1	0
AC020637.1	0	1	1	0
P4HA1	0	1	1	1
HIVEP3	0	1	1	0
PRKCE	0	1	1	0
EDA	0	1	1	0
AC008496.2	0	1	1	0
GPC5	0	1	1	1
LINC00513	0	1	1	0
CHPT1	0	1	1	0
KAT6B	0	1	1	0
LRMDA	0	1	1	0
CSGALNACT1	0	1	1	0
SCAPER	0	1	1	0
AL450384.2	0	1	1	0
AC108058.1	0	1	1	0
SMYD3	0	1	1	0
MARK3	0	1	1	1
GRAMD1B	0	1	1	0
AC011369.1	0	1	1	0
TMEM65	0	1	1	0
MTFR1	0	1	1	0
ZBTB16	0	1	0	1
GRXCR2	0	1	0	1
MITF	0	1	1	0
HIF3A	0	1	1	1
PBX1	0	1	1	0
STARD13	0	1	1	0
LRRFIP2	0	1	1	0
AUTS2	0	1	1	0
DAPK2	0	1	1	0
PPP1R13B	0	1	1	1
PARD3	0	1	1	0
WWOX	0	1	1	0
MLIP-AS1	0	1	1	0
DISC1	0	1	1	0
LINC02147	0	1	1	0
LINC02388	0	1	1	0
AC107068.2	0	1	1	0
ACACB	0	1	1	0
CBR4	0	1	1	0
TRPM7	0	1	1	0
AC245297.3	0	1	1	0
RBFOX1	0	1	1	0
PDE7A	0	1	1	0
PHACTR1	0	1	1	1
PDZRN3	0	1	1	0
TMEM178B	0	1	1	1
PRELID2	0	1	0	1
FHL2	0	1	1	1
PTPRG	0	1	1	0
IL1RAPL1	0	1	1	0
MLIP	0	1	1	0
PRKG1	0	1	1	0
SGCD	0	1	1	0
SMPD4	0	0	1	1
ELL	0	0	1	1
DNM2	0	0	1	1
QPCTL	0	0	1	1
KYAT1	0	0	1	1
NACC1	0	0	1	1
PARD6B	0	0	1	1
PPP1R12C	0	0	1	1
SMARCD2	0	0	1	1
DLG3	0	0	1	1
HSPA12A	0	0	1	1
TMEM120B	0	0	1	1
ZNF143	0	0	1	1
KDM4B	0	0	1	1
HS6ST1	0	0	1	1
EPS15L1	0	0	1	1
ZNF189	0	0	1	1
ITPK1	0	0	1	1
RHOD	0	0	1	1
CDC42EP4	0	0	1	1
KLHL25	0	0	1	1
BID	0	0	1	1
ZFYVE28	0	0	1	1
TOB2	0	0	1	1
ZC3H11B	0	0	1	1
LMO1	0	0	1	1
GPSM1	0	0	1	1
WASF1	0	0	1	1
FER1L6	0	0	1	1
SEPTIN4	0	0	1	1
ALDH1L1	0	0	1	1
SLC5A1	0	0	1	1
ATP2A2	0	0	1	1
GTF2IRD1	0	0	1	1
COL23A1	0	0	1	1
CFAP77	0	0	1	1
SNX22	0	0	1	1
TMEM51	0	0	1	1
TSPYL2	0	0	1	1
QSOX1	0	0	1	1
ASPG	0	0	1	1
BAIAP2	0	0	1	1
CSDC2	0	0	1	1
NIPAL1	0	0	1	1
EPHB2	0	0	1	1
LGR6	0	0	1	1
PRIMA1	0	0	1	1
PDE11A	0	0	1	1
IZUMO4	0	0	1	1
SH3BP2	0	0	1	1
PCNT	0	0	1	1
FAM107A	0	0	1	1
SBK3	0	0	1	1
PLIN5	0	0	1	1
SGPP2	0	0	1	1
LOXL1	0	0	1	1
PAQR5	0	0	1	1
CCND3	0	0	1	1
GRB14	0	0	1	1
AL845331.2	0	0	1	1
TSPEAR	0	0	1	1
SAMHD1	0	0	1	1
TMEM100	0	0	1	1
HS6ST3	0	0	1	1
NECTIN1	0	0	1	1
CCN5	0	0	1	1
PCSK6	0	0	1	1
CHRNA7	0	0	1	1
SLC30A10	0	0	1	1
ADGRD1	0	0	1	1
CHDH	0	0	1	1
CHST7	0	0	1	1
PHACTR3	0	0	1	1
IL20RA	0	0	1	1
MYH6	0	0	1	1
CADPS2	0	0	1	1
RHBDL3	0	0	1	1
GRK5	0	0	1	1
FAM83B	0	0	1	1
CHL1	0	0	1	1
