# Supplementary material for: High‐resolution single‐cell transcriptomic survey of cardiomyocytes from patients with hypertrophic cardiomyopathy
Source: Cell Prolif. 2023 Sep 28;57(3):e13557. doi: 10.1111/cpr.13557 (PMC10905351; doi:10.1111/cpr.13557)
Supplement: Supplementary file 7 — Table S6. Gene modules of signature up‐ and down‐regulated genes. [file CPR-57-e13557-s008.xlsx]

## Sheet: UP
Supplemental Table 6. Gene modules of core up- and down-regulated genes.
Current	gene	Chaffin	Wehrens	Liu
M1	NES	M1	M1	M1
M1	CCND1	M2	M2	M1
M1	SYNPO2L	M1	M1	M2
M1	GSN	M2	M2	M1
M1	CAMK2B	M1	M3	M1
M1	CRYM	M1	M3	M2
M1	CCND2	M1	M1	M1
M1	ARHGAP1	M1	M3	M1
M1	SFRP1	M1	M2	M1
M1	MAP4	M1	M3	M1
M1	TGOLN2	M2	M2	M1
M1	PLCE1	M1	M4	M2
M1	MAP2	M1	M4	M2
M1	THBS1	M1	M4	M2
M1	SLITRK4	M2	M3	M1
M1	FILIP1L	M1	M5	M2
M1	PLK2	M2	M3	M2
M1	PHLDA1	M1	M3	M2
M1	PROS1	M1	M3	M2
M1	PIK3IP1	M2	M4	M1
M1	HSPA2	M2	M3	M1
M2	MAP3K7CL	M1	M4	M1
M1	EXOC6B	M1	M5	M2
M1	S1PR1	M2	M3	M2
M1	TTLL7	M1	M4	M2
M2	FARP1	M1	M4	M2
M2	TM7SF2	M2	M2	M2
M2	DPYSL3	M2	M4	M1
M2	TGFB2	M1	M4	M2
M1	BCL2	M1	M4	M2
M1	MCAM	M1	M3	M2
M1	RAP2A	M2	M4	M1
M2	SNCA	M1	M4	M1
M1	LRRC10	M2	M3	M1
M2	BDNF	M1	M4	M2
M2	WDPCP	M1	M5	M2
M2	GRIA3	M1	M4	M2
M1	PHLDB2	M1	M4	M2
M2	SLC44A5	M1	M4	M2
M2	ID2	M2	M3	M1
M1	MTURN	M2	M4	M1
M2	DDAH1	M1	M4	M1
M2	C14orf132	M1	M3	M1
M2	CD44	M2	M4	M1
M2	EXT1	M1	M5	M2
M2	LIMA1	M1	M4	M2
M2	ASB18	M1	M5	M2
M2	ORMDL3	M2	M3	M1
M2	EFHD1	M1	M4	M1
M1	C10orf71	M1	M4	M2
M2	NUPR1	M2	M4	M1
M2	AJUBA	M2	M4	M1
M2	ST8SIA2	M1	M4	M1
M2	INHBA	M2	M4	M1
M2	DOK5	M1	M4	M2
M2	IER3	M1	M3	M2
M2	ADAMTS1	M1	M3	M2
M2	ADGRL3	M1	M4	M2
M2	SLC39A6	M2	M4	M1
M2	RRAS	M2	M2	M2
M2	HEXIM1	M2	M4	M1
M2	HERPUD1	M2	M3	M2
M3	ACTA1	M1	M1	M3
M3	MYL2	M1	M6	M3
M3	MYL12A	M1	M6	M3
M4	NDUFA4	M2	M6	M3
M5	CFL2	M1	M1	M2
M6	UBC	M2	M1	M3
M7	TPT1	M2	M6	M3
M8	HSPA8	M2	M1	M3
M8	TPI1	M2	M1	M2
M4	EIF1	M2	M1	M3
M4	UQCRQ	M2	M6	M3
M5	CHCHD2	M2	M1	M3
M3	ANKRD1	M1	M6	M2
M8	OAZ1	M2	M1	M3
M8	EID1	M2	M1	M3
M8	CD63	M2	M1	M3
M5	FXYD1	M2	M3	M3
M4	NDUFS5	M2	M6	M3
M5	GSTO1	M2	M1	M2
M8	ECHS1	M2	M1	M1
M7	SAP18	M2	M6	M2
M5	PRDX5	M2	M6	M3
M8	SLC25A5	M2	M2	M2
M8	TUBA4A	M2	M2	M2
M4	SERF2	M2	M6	M3
M8	TUBB4B	M2	M3	M2
M5	MYL12B	M2	M6	M2
M6	MAFK	M1	M4	M1
M1	NPPA	M1	M2	M2
M1	NPPB	M1	M2	M2
M1	TPM3	M1	M3	M2
M1	RTN4	M1	M2	M1
M1	HLA-A	M2	M2	M2
M1	IGFBP2	M2	M3	M2
M1	GPC1	M2	M2	M2
M1	GJA1	M1	M3	M3
M1	VTN	M2	M2	M2
M1	CTSD	M2	M1	M2
M1	CLU	M2	M2	M1
M1	CD81	M2	M1	M3
M1	HSPA5	M2	M1	M3
M1	NPR3	M1	M3	M2
M1	XIRP2	M1	M1	M2
M2	GRN	M2	M2	M1
M5	FTH1	M2	M2	M3
M1	SSPN	M2	M3	M2
M1	FBXO32	M1	M3	M1
M1	HEG1	M1	M2	M1
M1	SORT1	M1	M3	M1
M1	MYO1C	M2	M3	M1
M2	MAP1A	M2	M2	M1
M1	TMEM56	NA	M2	NA
M1	AHNAK	M2	M2	M1
M1	MASP1	M1	M2	M1
M1	SYNPO	M2	M2	M1
M1	KANK2	M2	M3	M1
M1	CCNI	M2	M2	M1
M1	CHD4	M2	M2	M1
M1	KIF5B	M1	M2	M1
M1	LARP1	M1	M3	M1
M1	DNAJA4	M2	M3	M1
M1	MFGE8	M1	M3	M2
M2	HHATL	M1	M1	M1
M1	MAP1B	M1	M2	M1
M1	ALPK3	M1	M3	M1
M1	ADPRHL1	M1	M4	M1
M1	PLEC	M2	M2	M1
M2	CYB5R3	M2	M2	M1
M1	CD151	M2	M2	M2
M1	FAM129A	NA	M3	NA
M1	CMYA5	M2	M2	M2
M1	KPNB1	M2	M3	M1
M1	USP13	M1	M3	M1
M1	ACE2	M1	M3	M1
M1	SOX4	M2	M3	M1
M1	ACTN1	M1	M3	M1
M1	FNBP4	M1	M5	M1
M1	TNNT1	M1	M4	M1
M1	KIF13A	M1	M5	M2
M1	MYOF	M1	M4	M1
M1	CRIM1	M1	M4	M2
M1	LTBP1	M1	M5	M2
M1	UACA	M1	M4	M1
M1	YPEL2	M1	M4	M1
M1	PDE1C	M1	M5	M1
M1	PACS1	M1	M5	M1
M1	RBMS3	M1	M5	M2
M1	CADPS	M1	M5	M1
M1	KCNK6	M1	M4	M1
M1	INPP4B	M1	M5	M2
M1	MAGI1	M1	M5	M1
M1	ANKRD33B	M1	M4	M1
M1	MAP4K4	M1	M4	M1
M2	ARFGEF3	M1	M4	M1
M1	HDAC9	M1	M5	M1
M1	XPR1	M1	M5	M2
M2	PRR16	M1	M5	M1
M1	DYRK2	M2	M4	M1
M1	ITGA9	M1	M5	M1
M2	RHOBTB1	M1	M4	M1
M1	LTBP3	M2	M4	M1
M1	TSC1	M2	M4	M1
M1	ANTXR2	M1	M4	M1
M2	PRMT2	M1	M4	M1
M2	FGF1	M1	M4	M1
M2	AHR	M1	M4	M1
M1	NR3C1	M1	M4	M2
M2	COL16A1	M1	M4	M1
M2	SAMD12	M1	M5	M2
M2	KBTBD12	M1	M5	M1
M2	DCLK1	M1	M4	M1
M1	ZNF704	M1	M5	M1
M1	PTGFRN	M1	M3	M1
M2	DNAJB2	M2	M3	M1
M2	JAK2	M1	M4	M2
M1	SORBS2	M1	M5	M2
M1	GAB1	M1	M5	M1
M2	NAV2	M1	M5	M1
M2	PRICKLE1	M1	M5	M1
M2	CAPN3	M2	M4	M1
M1	COL4A1	M2	M4	M1
M2	GABRE	M1	M4	M1
M1	ZFHX3	M1	M4	M1
M2	RNF217	M1	M4	M1
M2	VSTM4	M1	M4	M1
M2	DGKH	M1	M4	M1
M2	DCLK2	M1	M4	M1
M2	SLC39A10	M1	M4	M1
M2	FAT4	M1	M4	M1
M1	DPY19L2	M1	M5	M1
M2	KALRN	M1	M5	M1
M1	KIAA0319L	M1	M4	M1
M2	GABRA4	M1	M4	M1
M2	ZBTB47	M2	M2	M1
M1	FRY	M1	M5	M2
M2	C6orf62	M2	M4	M1
M1	DCBLD2	M1	M4	M2
M1	TJP1	M1	M5	M1
M2	DIXDC1	M1	M4	M1
M2	FGF18	M2	M4	M1
M2	ITGA1	M2	M4	M1
M1	MBP	M1	M4	M1
M1	WSB1	M1	M5	M1
M2	DHRS3	M1	M4	M1
M2	TMCO3	M1	M4	M1
M1	DST	M1	M4	M2
M2	SOCS2	M1	M4	M1
M2	ZMAT1	M1	M4	M1
M2	MDFIC	M1	M4	M2
M1	PPP1R9A	M1	M5	M2
M2	HNMT	M2	M4	M1
M2	HIP1	M1	M4	M1
M2	CNNM2	M1	M5	M1
M2	DUSP26	M2	M3	M1
M2	BICD1	M1	M4	M1
M2	PGR	M1	M4	M1
M2	TRIM41	M2	M4	M1
M1	USP9Y	M1	M4	M1
M1	CACNA2D1	M1	M5	M2
M2	MLLT3	M1	M4	M1
M1	PRKAA2	M1	M4	M1
M2	PKD2	M1	M4	M1
M2	CDC42EP3	M1	M4	M2
M2	UPP1	M2	M4	M1
M2	STK38	M1	M4	M1
M2	SLF2	M1	NA	M1
M2	METRNL	M2	M3	M1
M2	PRKAR2B	M1	M4	M1
M6	PARP14	M2	M4	M1
M2	NAB1	M2	M4	M1
M2	ZBTB37	M2	M4	M1
M2	TPD52L1	M1	M4	M2
M2	SPTLC2	M2	M4	M1
M2	ZMAT3	M2	M4	M1
M2	NT5C2	M1	M5	M1
M2	WTIP	M1	M4	M1
M2	TTF2	M2	M4	M1
M2	LINC00670	M1	M4	M2
M1	CPED1	M1	M5	M2
M2	ACVR2B	M2	M4	M1
M2	MIS18BP1	M2	M4	M1
M2	FAM189A2	M1	M5	M1
M2	STXBP5	M1	M5	M1
M2	MAP2K5	M1	M5	M1
M2	SLC16A1-AS1	M1	M5	M1
M2	INPP5F	M1	M4	M1
M2	GABPB2	M1	M4	M1
M2	DSC2	M2	M4	M1
M2	RAB31	M1	M4	M1
M2	ATRNL1	M1	M4	M1
M2	STK38L	M1	M4	M2
M1	RICTOR	M1	M5	M2
M2	RORA	M1	M5	M1
M1	LUM	M2	M4	M1
M2	GNG11	M2	M3	M1
M2	TIMP1	M2	M4	M1
M2	CENPA	M1	M4	M1
M1	SLC27A6	M1	M4	M2
M2	SPARC	M2	M3	M1
M2	VIM	M2	M3	M1
M2	ASPN	M2	M4	M1
M2	MGP	M2	M4	M1
M1	MGLL	M1	M3	M2
M1	RASL11B	M2	M3	M1
M1	MID1	M1	M4	M2
M1	UCHL1	M2	M3	M1
M2	BGN	M2	M4	M1
M2	EPHA4	M1	M4	M2
M2	HLA-B	M2	M3	M1
M2	TMEM176B	M2	M3	M1
M2	G0S2	M2	M3	M3
M2	CXCL12	M2	M3	M1
M2	AEBP1	M2	M4	M1
M2	S100A11	M2	M3	M1
M1	IRX6	M2	M4	M2
M2	BEX1	M2	M4	M1
M2	UCP2	M2	M4	M1
M2	APOA1	M2	M3	M1
M1	TINAGL1	M2	M4	M2
M2	TMEM176A	M2	M3	M1
M2	GPX8	M2	M4	M1
M2	CRIP3	M2	M4	M2
M2	ECT2L	M2	M5	M2
M2	P2RY1	M2	M4	M1
M2	RNASE1	M2	M3	M1
M2	MGAT4B	M2	M3	M1
M2	KLF5	M2	M4	M1
M2	CALR	M2	M3	M2
M2	TNFRSF11B	M2	M4	M2
M2	EEF1A1	M2	M2	M2
M2	CD74	M2	M3	M1
M2	TMSB4X	M2	M3	M2
M2	MFAP4	M2	M3	M1
M2	HLA-C	M2	M3	M1
M2	IGFBP6	M2	M4	M1
M2	ACKR3	M2	M4	M2
M2	FBLN1	M2	M4	M1
M2	TM4SF1	M2	M3	M1
M2	SLC6A6	M1	M4	M1
M2	ICMT	M2	M4	M1
M2	HLA-E	M2	M3	M1
M2	HLA-DRA	M2	M3	M1
M2	MMP2	M2	M4	M1
M2	ARL4A	M2	M4	M1
M6	HES1	M2	M4	M1
M2	SERPINF1	M2	M4	M1
M2	DDR1	M2	M3	M1
M2	TMEM47	M2	M3	M1
M2	OGN	M2	M4	M1
M2	SOD3	M2	M3	M1
M2	APOD	M2	M4	M1
M2	ANGPTL1	M2	M4	M1
M2	SYNGR2	M2	M3	M2
M2	IFI27	M2	M3	M1
M8	VAMP5	M2	M3	M1
M2	TMEM43	M2	M4	M1
M2	FABP4	M2	M4	M1
M2	FZD1	M2	M3	M1
M2	BTG1	M2	M4	M2
M1	DAZAP2	M2	M2	M2
M2	MAGED2	M2	M3	M1
M2	ELK3	M2	M4	M1
M2	SOX9	M2	M3	M1
M2	OSGIN2	M2	M4	M1
M2	FZD4	M2	M4	M1
M3	TNNI3	M1	M6	M3
M6	HSP90AB1	M2	M6	M2
M6	HSP90AA1	M2	M6	M1
M6	LMOD2	M1	M1	M2
M6	GPX3	M2	M1	M2
M2	ASAH1	M1	M2	M2
M2	YWHAB	M2	M1	M1
M1	DYNLL2	M2	M2	M1
M1	OXCT1	M1	M2	M1
M7	MPC1	M1	M1	M2
M5	PRDX3	M2	M1	M1
M2	NCL	M2	M2	M1
M8	NACA	M2	M2	M2
M7	PARK7	M2	M1	M1
M2	RNF103	M1	M2	M1
M2	RMND5A	M1	M3	M1
M8	PSMA7	M2	M2	M2
M2	SET	M2	M2	M1
M2	HNRNPK	M2	M2	M2
M3	ACTC1	M2	M1	M3
M3	MB	M2	M6	M3
M8	PTGDS	M2	M1	M3
M3	CRYAB	M2	M6	M3
M5	HSPB6	M2	M1	M2
M3	TNNC1	M2	M6	M3
M5	GAPDH	M2	M1	M3
M3	SLC25A4	M2	M6	M3
M5	UBB	M2	M1	M3
M2	MYL7	M1	M2	M2
M4	COX4I1	M2	M6	M3
M2	FHL1	M1	M1	M2
M6	GHITM	M2	M1	M2
M4	COX6A2	M2	M6	M3
M8	PEBP1	M2	M1	M3
M4	COX8A	M2	M6	M3
M2	ITM2B	M2	M1	M3
M8	XIRP1	M1	M1	M2
M4	COX7B	M2	M6	M3
M4	CYCS	M2	M1	M3
M3	COX7C	M2	M6	M3
M4	FABP3	M2	M6	M3
M1	EEF2	M2	M1	M3
M4	RPLP1	M2	M6	M3
M8	TCAP	M2	M1	M3
M4	NDUFA1	M2	M6	M3
M6	LGALS3BP	M2	M2	M2
M8	ISCU	M2	M1	M3
M8	S100A1	M2	M2	M3
M5	PRDX2	M2	M1	M2
M3	PLN	M1	M6	M3
M7	SOD1	M2	M1	M2
M4	COX5B	M2	M6	M3
M7	B2M	M2	M1	M3
M4	UQCRB	M2	M6	M3
M8	CFL1	M2	M2	M1
M7	NDUFB9	M2	M1	M2
M4	NDUFB4	M2	M6	M3
M7	RPL19	M2	M1	M3
M7	RPL13A	M2	M2	M3
M8	CYC1	M2	M1	M3
M6	CKB	M2	M1	M2
M6	TUBA1B	M2	M2	M1
M8	CST3	M2	M2	M2
M7	RPS6	M2	M1	M3
M8	UQCRFS1	M2	M6	M3
M6	TUFM	M2	M2	M2
M8	S100A6	M2	M2	M3
M1	TP53INP2	M2	M2	M1
M8	RPL4	M2	M1	M3
M6	MRFAP1	M2	M1	M2
M7	NDUFA13	M2	M1	M3
M4	NDUFA3	M2	M6	M2
M4	COX7A2	M2	M6	M3
M4	RPL37A	M2	M6	M3
M7	RPL11	M2	M1	M3
M7	RPS24	M2	M1	M3
M8	PPDPF	M2	M2	M3
M7	RPS27A	M2	M1	M3
M2	PCBP1	M2	M2	M2
M4	SRP14	M2	M6	M3
M7	RPL14	M2	M2	M3
M8	IDH3B	M2	M2	M1
M7	NDUFB11	M2	M1	M3
M5	GABARAPL2	M2	M1	M2
M7	UBL5	M2	M6	M3
M6	TUBB	M2	M2	M2
M7	RPL23	M2	M1	M3
M4	POLR2L	M2	M1	M3
M8	NDUFS3	M2	M2	M1
M7	HIGD1A	M2	M1	M2
M7	LGALS1	M2	M6	M2
M7	RPL38	M2	M6	M3
M7	FAU	M2	M1	M3
M7	RPS13	M2	M6	M3
M7	RPL15	M2	M1	M3
M7	RPL35A	M2	M1	M3
M8	PFN1	M2	M2	M1
M7	RPS12	M2	M1	M3
M6	PPIF	M2	M2	M1
M7	NDUFB7	M2	M6	M3
M8	PSMB4	M2	M2	M1
M7	HIGD2A	M2	M2	M1
M8	ACAA2	M2	M2	M1
M2	PERP	M2	M2	M2
M7	NDUFC2	M2	M1	M2
M7	NDUFB10	M2	M6	M3
M5	RPS4X	M2	M1	M3
M7	RPS16	M2	M6	M3
M7	UBA52	M2	M1	M3
M8	RPL8	M2	M6	M3
M5	CALM3	M2	M2	M2
M2	LYNX1	M2	M2	M1
M6	PHB	M2	M2	M1
M7	RPLP2	M2	M1	M3
M7	RPL34	M2	M6	M3
M5	RPS5	M2	M2	M2
M7	DBI	M2	M6	M3
M7	KRT10	M2	M2	M2
M6	ARSJ	M1	M4	M1
M8	FAM32A	M2	M4	M1
M5	PRDX1	M2	M2	M2
M8	H2AFJ	M2	M4	M1
M5	EEF1B2	M2	M2	M2
M8	GADD45B	M2	M2	M2
M6	ZFP36L1	M2	M3	M1
M5	GSTP1	M2	M2	M2
M8	JUND	M2	M3	M2
M6	TRAPPC5	M2	M3	M1
M6	CTSF	M2	M3	M1
M6	STAT4	M1	M4	M1
M6	SLC35A4	M2	M3	M1
M7	PFDN5	M2	M2	M2
M6	TMEM109	M2	M3	M1
M8	H3F3B	M2	M3	M3
M6	IRF2BPL	M2	M4	M1
M2	UBE2M	M2	M3	M1
M8	GUK1	M2	M3	M1
M8	SCAND1	M2	M4	M2
M8	SUMO3	M2	M3	M1
M6	VGLL2	M2	M4	M1
M8	C1QBP	M2	M3	M1
M6	MGAT3	M2	M4	M1
M8	HMGB2	M2	M2	M2
M8	GADD45GIP1	M2	M2	M2
M6	NME2	M2	NA	M2
M6	TMCC3	M2	M4	M1
M6	MRPS24	M2	M4	M2
M8	PSMC5	M2	M2	M1
M8	AURKAIP1	M2	M2	M2
M6	UBL4A	M2	M3	M1
M5	S100A13	M2	M3	M2
M6	NRXN3	M1	M4	M1
M6	C5AR1	M1	M4	M1
M7	TIMM13	M2	M3	M1
M8	ARL2	M2	M2	M1
M7	MT1X	M2	M4	M1
M2	NOVA1	M1	M4	M1
M6	MAMLD1	M2	M4	M1
M6	UNC80	M1	M4	M1
M7	MT1E	M2	M4	M2
M7	LAMTOR5	M2	M2	M2
M6	CSRP1	M2	M3	M1
M2	KCNMB4	M2	M4	M1
M6	P3H2	M1	M4	M1
M6	TSEN34	M2	M3	M1
M8	UBXN1	M2	M3	M1
M6	FGF2	M1	M4	M1
M6	HPGD	M2	M4	M1
M6	PPP2R2B	M1	M4	M1
M6	P2RY14	M1	M4	M2
M6	STUB1	M2	M4	M1
M5	COX6A1	M2	M2	M2
M6	ZNF423	M1	M4	M1
M7	BTF3	M2	M1	M2
M8	NHP2	M2	M3	M1
M6	AGMO	M1	M4	M1
M6	TMEM203	M2	M4	M1
M6	SPON1	M1	M4	M1
M6	RXFP2	M2	M4	M1
M8	YIF1A	M2	M3	M1
M6	KLHL4	M2	M4	M1
M8	CHMP2A	M2	M2	M2
M5	MRPL55	M2	M3	M1
M2	GATM	M1	M4	M1
M8	THAP7	M2	M4	M1
M6	FAT3	M1	M4	M1
M6	RFK	M2	M3	M1
M8	SBDS	M2	M2	M2
M8	TMEM141	M2	M3	M1
M6	GPR176	M2	M4	M1
M6	PHF21B	M1	M4	M1
M6	HYAL4	M2	M4	M1
M8	HMGN2	M2	M3	M2
M6	MFSD10	M2	M4	M1
M6	BRINP1	M2	M4	M1
M6	MCF2	M2	M4	M1
M6	ASPM	M2	M4	M1
M8	CREB5	M1	M4	M2
M6	MED12L	M1	M4	M2
M6	SLC43A2	M2	M4	M1
M6	COL9A1	M2	M4	M1
M2	DNAAF3	M1	M4	M2
M5	ANAPC11	M2	M2	M1
M6	EMC6	M2	M4	M2
M6	BACH2	M1	M4	M2
M6	DIAPH3	M2	M5	M1
M2	CNTN4	M1	M4	M1
M2	PAK1	M1	M4	M2
M8	COMMD8	M2	M3	M1
M6	PYURF	M2	NA	M1
M6	C11orf68	M2	M3	M1
M8	SERTAD1	M2	M3	M1
M6	DLGAP1	M1	M4	M1
M2	ADAM19	M1	M4	M2
M6	MNS1	M2	M4	M1
M6	SEMA5B	M1	M4	M1
M6	HMGA2	M2	M4	M1
M6	SRCIN1	M2	M4	M1
M2	GADD45A	M2	M2	M2
M8	MATN2	M2	M4	M1
M7	TMA7	M2	M2	M3
M6	ACADL	M2	M4	M1
M6	C16orf89	M2	M4	M1
M6	CNKSR2	M2	M4	M1
M6	TBCC	M2	M4	M1
M5	PHPT1	M2	M2	M2
M6	PNCK	M2	M4	M1
M6	SYNPR	M2	M4	M1
M6	TMEM44	M2	M4	M1
M8	CDKN2C	M2	M4	M1
M6	HBEGF	M1	M2	M2
M6	BRSK1	M2	M4	M1
M6	NEU1	M2	M4	M1
M2	CYP2J2	M1	M3	M2
M6	DBP	M2	M4	M1
M6	ARNTL2	M1	M4	M1
M6	FAM13C	M1	M4	M1
M6	DDX60	M2	M4	M1
M6	ZNF727	M1	M4	M1
M8	TUSC2	M2	M4	M1
M6	PCDH15	M1	M4	M1
M2	ATP8B1	M1	M4	M2
M8	OTUD1	M1	M3	M2
M6	BHLHE41	M2	M4	M1
M6	NCR3LG1	M2	M4	M1
M6	SLC30A1	M2	M4	M2
M6	FSIP1	M1	M4	M2
M5	TOMM5	M2	M3	M1
M6	SLC30A2	M2	M4	M1
M6	ZNF730	M2	NA	M1
M6	FAM186A	M2	M4	M1
M6	PEX12	M2	M4	M1
M6	TEX9	M2	M4	M1
M2	KCNA4	M1	M4	M1
M6	SPATA6L	M2	M4	M1
M6	KCNC4	M2	M4	M1
M8	HMGN1	M1	M4	M2
M6	ZNF441	M2	M4	M1
M2	TGFB3	M2	M4	M1
M6	KLHL34	M2	M4	M1
M2	WIPF3	M1	M4	M1
M6	CYS1	M2	M4	M1
M6	CDCA3	M2	M4	M1
M8	TRIB1	M2	M4	M2
M2	WEE1	M1	M3	M1
M6	SLC24A2	M2	M4	M1
M6	ARMC4	M2	M4	M1
M6	USP51	M2	M4	M1
M6	CATSPER2	M2	M4	M1
M2	SLC40A1	M2	M3	M1
M2	CCDC136	M1	M4	M1
M8	TMEM219	M2	M4	M1
M6	FHAD1	M2	M4	M1
M2	ABCB4	M1	M4	M1
M6	ACSL6	M2	NA	M1
M6	IFIT2	M2	M4	M1
M6	FZD7	M2	M3	M1
M6	TPST1	M1	M4	M1
M6	CC2D2A	M1	M4	M1
M6	EML6	M2	M4	M1
M2	GLRB	M1	M4	M1
M6	BBS10	M2	M4	M1
M8	TCEA2	M2	M4	M1
M8	BUD31	M2	M4	M1
M8	IER5	M1	M3	M2
M8	ZNF596	M1	M4	M1
M8	DDIT3	M2	M3	M2
M6	HESX1	M2	M4	M1
M6	PFKFB1	M2	M4	M1
M6	ATP2A1	M2	M4	M1
M6	PPP1R36	M2	M4	M1
M8	RND3	M1	M3	M2
M6	ANKS4B	M2	M4	M1
M5	RD3L	M2	M4	M2
M6	SLC47A2	M2	NA	M1
M6	PRICKLE2	M1	M4	M1
M6	SLC9B1	M2	M4	M1
M2	SGCE	M1	M4	M2
M2	TYRP1	M2	M3	M1
M8	MZT1	M2	M4	M1
M6	SNED1	M1	M4	M1
M6	PRRT3	M2	M4	M1
M8	MRPL46	M2	M3	M1
M6	PDRG1	M2	M4	M1
M6	MCF2L2	M2	M4	M1
M6	ABHD11	M2	M4	M1
NA	NORAD	M2	NA	M2
NA	RACK1	M2	NA	M2
NA	ATP5F1B	M2	NA	M3
NA	ATP5MC3	M2	NA	M3
NA	ATP5PD	M2	NA	M3
NA	ATP5F1E	M2	NA	M3
NA	ATP5IF1	M2	NA	M3
NA	ATP5PF	M2	NA	M3
NA	ATP5MC1	M2	NA	M3
NA	TCEAL9	M2	NA	M1
NA	DEPP1	M2	NA	M1
NA	ATP5ME	M2	NA	M3
NA	CAVIN2	M1	NA	M2
NA	TOMM6	M2	NA	M2
NA	RIPOR2	M1	NA	M1
NA	AC099489.1	M1	NA	M1
NA	CENPX	M2	NA	M1
NA	ATP5PO	NA	NA	M3
NA	ATP5MF	NA	NA	M3
NA	CCN1	NA	NA	M2

## Sheet: Sheet2
Supplemental Table 6. Gene modules of core up- and down-regulated genes.
Current	gene	Chaffin	Wehrens	Liu
M1	ELL2	M1	M1	M1
M1	ITGA11	M2	M2	M2
M1	EIF4EBP1	M2	M2	M2
M1	PARVB	M1	M2	M3
M1	BLM	M2	M2	M2
M1	HOPX	M2	M2	M1
M2	PRDM16	M1	M1	M3
M2	P4HA1	M2	M1	M3
M3	GPC5	M2	M1	M2
M2	MARK3	M1	M1	M3
M2	HIF3A	M1	M1	M3
M2	PPP1R13B	M1	M1	M3
M2	PHACTR1	M1	M1	M4
M2	TMEM178B	M1	M1	M4
M3	FHL2	M1	M1	M4
M1	CACNA2D3	M1	M1	M4
M1	MPP3	M1	M1	M3
M1	FKBP5	M1	M1	M3
M1	FGF12	M1	M1	M4
M1	SAT1	M2	M2	M5
M1	ACYP2	M2	M1	M2
M1	TTTY14	M2	M1	M3
M1	CORIN	M2	M1	M4
M1	PACRG	M2	M1	M3
M1	LINC01170	M2	M1	M1
M1	SELENBP1	M2	M2	M1
M1	PTDSS1	M2	M2	M1
M1	COPS5	M2	M2	M5
M1	HMGN3	M2	M2	M5
M1	CACYBP	M2	M2	M5
M1	PRDX6	M2	M2	M1
M1	MZT2A	M2	M2	M1
M1	KLHL31	M1	M2	M1
M1	HPR	M2	M2	M1
M1	BIRC3	M2	M2	M1
M1	FAM229B	M2	M2	M1
M1	CPNE4	M2	M2	M2
M1	AZGP1	M2	M2	M1
M1	PLIN2	M2	M2	M2
M1	TDRD9	M2	M2	M1
M1	NSG1	M2	NA	M1
M1	PEBP4	M1	M2	M2
M1	LINC00881	M1	M2	M1
M3	DAAM2	M2	M2	M2
M1	ANKRD2	M2	M2	M2
M1	PER1	M2	M2	M2
M1	TUBA3D	M2	M2	M1
M1	APOLD1	M2	M2	M1
M1	TNFAIP8	M2	M2	M2
M1	KCNIP2	M2	M2	M2
M2	KCND3	M1	M1	M2
M3	SDK1	M2	M1	M1
M3	CKMT2-AS1	M1	M1	M5
M2	NCEH1	M2	M1	M1
M2	KIF21A	M2	M1	M1
M2	CPNE5	M1	M1	M2
M2	NPAS2	M2	M1	M2
M3	HIVEP3	M1	M1	M2
M2	PRKCE	M2	M1	M3
M3	EDA	M2	M1	M2
M2	CHPT1	M1	M1	M1
M2	KAT6B	M1	M1	M2
M2	CSGALNACT1	M2	M1	M4
M2	SCAPER	M1	M1	M2
M3	SMYD3	M2	M1	M1
M2	GRAMD1B	M1	M1	M2
M2	TMEM65	M2	M1	M1
M2	MTFR1	M1	M1	M5
M2	MITF	M1	M1	M1
M2	PBX1	M1	M1	M2
M2	STARD13	M1	M1	M2
M2	LRRFIP2	M1	M1	M1
M2	AUTS2	M1	M1	M4
M2	DAPK2	M1	M1	M2
M2	PARD3	M1	M1	M2
M3	WWOX	M2	M1	M2
M2	MLIP-AS1	M1	NA	M5
M2	DISC1	M1	M1	M5
M2	ACACB	M1	M1	M3
M2	CBR4	M1	M1	M5
M2	TRPM7	M1	M1	M3
M2	RBFOX1	M1	M1	M4
M2	PDE7A	M1	M1	M3
M2	PDZRN3	M1	M1	M2
M2	PTPRG	M1	M1	M3
M2	IL1RAPL1	M1	M1	M4
M2	MLIP	M1	M1	M1
M2	PRKG1	M1	M1	M1
M2	SGCD	M1	M1	M4
M2	ZBTB16	M1	M1	M3
M3	GRXCR2	M2	NA	M1
M3	PRELID2	M2	M1	M1
M2	SMPD4	M2	M2	M2
M3	ELL	M2	M2	M2
M2	DNM2	M2	M2	M3
M3	QPCTL	M2	M2	M1
M2	NACC1	M2	M2	M1
M3	PARD6B	M2	M2	M2
M2	PPP1R12C	M2	M2	M2
M3	SMARCD2	M2	M2	M2
M2	DLG3	M2	M2	M2
M3	HSPA12A	M2	M2	M2
M2	TMEM120B	M2	M2	M2
M2	ZNF143	M2	M2	M2
M2	KDM4B	M2	M2	M3
M2	HS6ST1	M2	M2	M2
M2	EPS15L1	M2	M1	M3
M3	ZNF189	M2	M2	M2
M2	ITPK1	M2	M2	M3
M3	RHOD	M2	M2	M2
M3	CDC42EP4	M2	M2	M2
M3	KLHL25	M2	M2	M1
M2	BID	M2	M2	M2
M3	ZFYVE28	M2	M2	M1
M2	TOB2	M2	M2	M3
M3	LMO1	M2	M2	M1
M3	GPSM1	M2	M2	M2
M3	WASF1	M2	M2	M1
M3	FER1L6	M2	M2	M1
M3	ALDH1L1	M2	M2	M2
M2	SLC5A1	M2	M2	M3
M1	ATP2A2	M1	M2	M4
M2	GTF2IRD1	M1	M1	M3
M2	COL23A1	M2	M2	M3
M3	CFAP77	M2	NA	M2
M3	SNX22	M2	M2	M1
M3	TMEM51	M2	M2	M1
M3	TSPYL2	M2	M2	M2
M3	QSOX1	M2	M2	M2
M3	ASPG	M2	M2	M2
M3	BAIAP2	M2	M2	M2
M3	CSDC2	M1	M2	M3
M3	NIPAL1	M2	M2	M1
M3	EPHB2	M2	M2	M1
M3	LGR6	M2	M2	M1
M3	PRIMA1	M2	M2	M1
M3	PDE11A	M2	M2	M2
M3	IZUMO4	M2	M2	M1
M2	SH3BP2	M2	M2	M2
M2	PCNT	M1	M2	M3
M2	FAM107A	M2	M2	M1
M3	SBK3	M2	NA	M1
M2	PLIN5	M1	M2	M3
M3	SGPP2	M2	M2	M2
M2	LOXL1	M2	M2	M1
M3	PAQR5	M2	M2	M1
M3	CCND3	M2	M2	M2
M3	GRB14	M2	M2	M2
M3	TSPEAR	M2	M2	M3
M3	SAMHD1	M2	M2	M2
M3	TMEM100	M2	M2	M2
M3	HS6ST3	M2	M2	M1
M3	PCSK6	M1	M1	M2
M3	CHRNA7	M2	M2	M2
M3	SLC30A10	M2	M2	M2
M2	ADGRD1	M1	M1	M4
M3	CHDH	M2	M2	M1
M3	CHST7	M2	M2	M1
M3	PHACTR3	M2	M2	M2
M3	IL20RA	M2	M2	M1
M2	MYH6	M1	M2	M2
M3	CADPS2	M2	M2	M1
M3	RHBDL3	M2	NA	M2
M3	GRK5	M1	M2	M1
M3	FAM83B	M2	M2	M1
M3	CHL1	M2	M2	M2
NA	AC018682.1	M2	NA	M5
NA	AC093879.1	M1	NA	M5
NA	AC020637.1	M2	NA	M5
NA	AC008496.2	M1	NA	M5
NA	LINC00513	M1	NA	M5
NA	LRMDA	M1	NA	M4
NA	AL450384.2	M2	NA	M5
NA	AC108058.1	M1	NA	M5
NA	AC011369.1	M1	NA	M5
NA	LINC02147	M1	NA	M5
NA	LINC02388	M2	NA	M1
NA	AC107068.2	M2	NA	M1
NA	AC245297.3	M1	NA	M5
NA	KYAT1	M2	NA	M2
NA	ZC3H11B	M2	NA	M1
NA	AL845331.2	M2	NA	M3
NA	NECTIN1	M2	NA	M1
NA	SEPTIN4	NA	NA	M2
NA	CCN5	NA	NA	M2
