# Supplementary material for: High‐resolution single‐cell transcriptomic survey of cardiomyocytes from patients with hypertrophic cardiomyopathy
Source: Cell Prolif. 2023 Sep 28;57(3):e13557. doi: 10.1111/cpr.13557 (PMC10905351; doi:10.1111/cpr.13557)
Supplement: Supplementary file 8 — Table S7. Differentially expressed genes between subpopulations of HCM cardiomyocytes. [file CPR-57-e13557-s004.xlsx]

## Sheet: HCM_subpopulation_DEGs
Supplemental Table 7. Differential expressed genes between subpopulations of HCM cardiomyocytes.
Gene	p_val	avg_log2FC	pct.1	pct.2	p_val_adj	cluster
FTH1	1.09145e-31	0.901518	0.997	0.957	3.11586e-27	HCM_C1
MYL4	6.22417e-09	0.803742	0.848	0.735	0.000177688	HCM_C1
GAS5-AS1	1.83135e-15	0.792245	0.781	0.669	5.22813e-11	HCM_C1
TPM3	3.90157e-17	0.735063	0.993	0.974	1.11382e-12	HCM_C1
C9orf16	2.39749e-29	0.71449	0.983	0.856	6.84436e-25	HCM_C1
LINC01405	1.94277e-10	0.677922	0.967	0.919	5.54622e-06	HCM_C1
BEX1	1.45973e-10	0.676647	0.765	0.636	4.16723e-06	HCM_C1
BCYRN1	5.87385e-09	0.67335	0.675	0.534	0.000167687	HCM_C1
GAPDH	2.15983e-28	0.665873	0.997	0.956	6.16588e-24	HCM_C1
UBB	5.32498e-26	0.620585	1	0.989	1.52017e-21	HCM_C1
PITPNA-AS1	1.12986e-10	0.616662	0.503	0.331	3.22553e-06	HCM_C1
HSPB6	8.21092e-22	0.591905	0.993	0.895	2.34405e-17	HCM_C1
RPL30	4.53117e-40	0.589094	1	0.997	1.29356e-35	HCM_C1
MYL12A	1.61113e-65	0.585491	1	1	4.59946e-61	HCM_C1
OST4	3.70684e-47	0.576629	1	0.998	1.05823e-42	HCM_C1
RPL23A	1.86511e-44	0.57263	1	1	5.32452e-40	HCM_C1
S100A6	3.30485e-54	0.558919	1	1	9.43469e-50	HCM_C1
CTD-2194D22.3	8.94692e-19	0.540717	0.967	0.86	2.55417e-14	HCM_C1
RPS25	2.50377e-51	0.539587	1	0.999	7.14777e-47	HCM_C1
MYL2	5.59693e-66	0.538431	1	1	1.59781e-61	HCM_C1
VAMP5	3.12586e-09	0.528976	0.877	0.774	8.92371e-05	HCM_C1
TIMM8B	3.55206e-38	0.525347	0.997	0.994	1.01404e-33	HCM_C1
UBL5	5.33133e-73	0.520536	1	1	1.52199e-68	HCM_C1
TCEB2	1.32097e-66	0.52034	1	1	3.7711e-62	HCM_C1
RPL31	3.08551e-67	0.519221	1	1	8.8085e-63	HCM_C1
RPS23	5.04024e-39	0.516116	1	0.999	1.43889e-34	HCM_C1
SELK	9.73999e-33	0.514144	0.997	0.987	2.78057e-28	HCM_C1
CAMTA1	1.16394e-33	0.512746	1	0.984	3.32282e-29	HCM_C1
RPL36	8.5888e-47	0.507341	1	1	2.45193e-42	HCM_C1
NDUFB4	7.66005e-50	0.502746	1	1	2.18679e-45	HCM_C1
RPL37	1.01835e-59	0.501262	1	1	2.90718e-55	HCM_C1
NDUFAF2	1.29484e-16	0.500113	0.983	0.902	3.6965e-12	HCM_C1
RP11-451G4.2	1.43842e-25	1.04383	0.854	0.588	4.1064e-21	HCM_C2
ACE2	9.6399e-34	0.963293	0.979	0.806	2.752e-29	HCM_C2
MAP2	5.11502e-31	0.960137	0.836	0.494	1.46024e-26	HCM_C2
NPPB	1.52547e-31	0.912491	0.989	0.886	4.35491e-27	HCM_C2
CENPA	3.21472e-22	0.881336	0.897	0.645	9.17737e-18	HCM_C2
TGFB2	4.95734e-30	0.839459	0.779	0.424	1.41522e-25	HCM_C2
FARP1	1.07747e-29	0.799344	0.762	0.375	3.07596e-25	HCM_C2
C5orf46	2.13386e-26	0.778212	0.968	0.78	6.09174e-22	HCM_C2
TNFRSF11B	1.08672e-27	0.776488	0.868	0.499	3.10236e-23	HCM_C2
SEL1L2	5.23734e-19	0.766981	0.527	0.248	1.49516e-14	HCM_C2
MORN4	2.75276e-27	0.751897	0.979	0.84	7.85859e-23	HCM_C2
PDE1A	8.5847e-20	0.737033	0.847	0.584	2.45076e-15	HCM_C2
NEB	1.40467e-08	0.729063	0.808	0.633	0.000401004	HCM_C2
PLCE1	1.14596e-28	0.729056	0.975	0.774	3.27148e-24	HCM_C2
MAP3K7CL	6.86945e-21	0.726568	0.601	0.294	1.96109e-16	HCM_C2
ITGAE	1.06531e-29	0.716966	1	0.836	3.04125e-25	HCM_C2
TPM31	1.56018e-26	0.696419	1	0.972	4.45402e-22	HCM_C2
DYNLT3	4.60428e-28	0.692869	0.989	0.8	1.31443e-23	HCM_C2
MLLT11	2.10439e-31	0.688892	1	0.876	6.00761e-27	HCM_C2
AC018816.3	1.34528e-22	0.686284	0.722	0.381	3.84052e-18	HCM_C2
CA3	7.23879e-09	0.684691	0.598	0.381	0.000206653	HCM_C2
LINC00702	8.44158e-34	0.682981	0.993	0.888	2.4099e-29	HCM_C2
HSPB61	9.25382e-31	0.675939	0.993	0.898	2.64178e-26	HCM_C2
DDAH1	1.33299e-21	0.650832	0.907	0.618	3.80543e-17	HCM_C2
RCAN1	1.43469e-23	0.646286	0.986	0.863	4.09576e-19	HCM_C2
ECT2L	1.49779e-16	0.637192	0.73	0.437	4.27588e-12	HCM_C2
TIMM8A	8.8955e-21	0.635201	0.936	0.659	2.53949e-16	HCM_C2
S100A11	6.74907e-17	0.624631	0.94	0.754	1.92673e-12	HCM_C2
NPPA	3.28046e-19	0.622681	0.95	0.786	9.36507e-15	HCM_C2
ATF7IP2	7.17653e-22	0.615171	0.993	0.851	2.04876e-17	HCM_C2
RWDD3	5.03738e-20	0.599066	0.762	0.465	1.43807e-15	HCM_C2
WIPI1	9.5388e-20	0.598228	0.897	0.635	2.72314e-15	HCM_C2
BANCR	1.4043e-15	0.597296	0.996	0.935	4.00901e-11	HCM_C2
WDPCP	1.38414e-18	0.593442	0.883	0.622	3.95143e-14	HCM_C2
LINC014051	2.23512e-16	0.591391	0.986	0.914	6.38082e-12	HCM_C2
RP11-879F14.2	1.3071e-15	0.58673	0.847	0.592	3.7315e-11	HCM_C2
TTC27	2.24954e-14	0.585431	0.747	0.492	6.42198e-10	HCM_C2
PXYLP1	5.04633e-16	0.585076	0.772	0.468	1.44063e-11	HCM_C2
TPD52L1	4.74687e-25	0.583342	1	0.902	1.35514e-20	HCM_C2
JAK2	7.40474e-28	0.581951	0.996	0.925	2.1139e-23	HCM_C2
PROS1	1.89007e-26	0.581923	1	0.934	5.39577e-22	HCM_C2
EEF1A1	9.72498e-29	0.580007	1	0.987	2.77629e-24	HCM_C2
FTH11	2.13172e-22	0.578658	1	0.957	6.08563e-18	HCM_C2
GATM	1.59862e-17	0.575066	0.907	0.689	4.56373e-13	HCM_C2
SH3BGR	4.70889e-44	0.575012	1	0.986	1.3443e-39	HCM_C2
HRAT17	3.14294e-32	0.567323	1	0.968	8.97245e-28	HCM_C2
MYBL1	9.43085e-17	0.567196	0.712	0.406	2.69232e-12	HCM_C2
GABARAP	1.04066e-16	0.566766	0.915	0.71	2.97088e-12	HCM_C2
RPAIN	2.60088e-24	0.564148	1	0.823	7.425e-20	HCM_C2
CAPN3	4.14453e-16	0.561977	0.63	0.341	1.18318e-11	HCM_C2
RP11-701H24.9	5.75238e-23	0.561477	0.989	0.888	1.64219e-18	HCM_C2
STK38L	6.19673e-32	0.559868	1	0.95	1.76904e-27	HCM_C2
NHP2	8.24799e-19	0.557609	0.915	0.674	2.35464e-14	HCM_C2
C7orf60	2.11001e-17	0.556409	0.851	0.566	6.02365e-13	HCM_C2
KCNMB4	3.0252e-17	0.556186	0.399	0.156	8.63634e-13	HCM_C2
GLIDR	3.11498e-20	0.555484	0.673	0.355	8.89264e-16	HCM_C2
ETV1	2.49949e-23	0.555146	0.996	0.892	7.13553e-19	HCM_C2
CRIP3	5.27048e-16	0.553747	0.861	0.543	1.50462e-11	HCM_C2
STMN1	4.46331e-24	0.553022	1	0.912	1.27418e-19	HCM_C2
ALCAM	4.70552e-13	0.55198	0.409	0.188	1.34333e-08	HCM_C2
ARHGEF6	9.59037e-18	0.549164	0.947	0.777	2.73786e-13	HCM_C2
UBE2Q2	2.41626e-19	0.547388	0.943	0.688	6.89794e-15	HCM_C2
LINC00152	4.28544e-16	0.544271	0.897	0.653	1.22341e-11	HCM_C2
TNFRSF12A	1.59644e-22	0.543652	0.975	0.772	4.55752e-18	HCM_C2
UQCRHL	6.07639e-20	0.543189	0.982	0.787	1.73469e-15	HCM_C2
RPL26L1	3.49783e-23	0.542565	0.986	0.84	9.98561e-19	HCM_C2
DPH3	2.81477e-16	0.541273	0.918	0.723	8.0356e-12	HCM_C2
TSLP	2.1222e-14	0.535313	0.783	0.522	6.05847e-10	HCM_C2
MID1	2.20868e-18	0.53321	0.705	0.381	6.30535e-14	HCM_C2
SPATS2L	4.92726e-18	0.532819	0.979	0.811	1.40663e-13	HCM_C2
RP11-700N1.1	3.21015e-24	0.530373	1	0.919	9.16433e-20	HCM_C2
LYAR	5.88355e-17	0.530186	0.954	0.702	1.67964e-12	HCM_C2
RASL11B	9.65518e-20	0.530018	0.804	0.461	2.75636e-15	HCM_C2
C18orf32	1.01551e-14	0.529432	0.829	0.568	2.89906e-10	HCM_C2
AC005498.3	3.27245e-14	0.528928	0.616	0.343	9.34218e-10	HCM_C2
XPR1	1.38391e-25	0.528193	0.996	0.938	3.95079e-21	HCM_C2
PPP1R1C	1.2637e-20	0.527497	1	0.896	3.60762e-16	HCM_C2
RP13-270P17.1	6.25093e-25	0.525609	0.765	0.386	1.78452e-20	HCM_C2
WEE1	6.00525e-23	0.523575	0.996	0.922	1.71438e-18	HCM_C2
FAM206A	6.82308e-16	0.523192	0.861	0.589	1.94785e-11	HCM_C2
PDCL3	1.03683e-18	0.522374	0.961	0.725	2.95994e-14	HCM_C2
TCEAL3	1.95301e-15	0.520814	0.957	0.725	5.57546e-11	HCM_C2
TTLL7	2.99744e-15	0.51878	0.651	0.371	8.55709e-11	HCM_C2
METTL5	1.02953e-23	0.517716	0.989	0.896	2.93909e-19	HCM_C2
FAM198B	3.0686e-21	0.517051	1	0.918	8.76025e-17	HCM_C2
TMEM50A	1.21831e-27	0.515926	1	0.934	3.47803e-23	HCM_C2
RP11-53O19.1	3.86905e-15	0.515383	0.911	0.68	1.10454e-10	HCM_C2
S100A13	2.86626e-31	0.513717	1	0.992	8.1826e-27	HCM_C2
FAM200B	2.50101e-16	0.512667	0.961	0.803	7.13988e-12	HCM_C2
DNAJC12	4.55108e-17	0.512333	0.612	0.308	1.29924e-12	HCM_C2
SEMA3D	2.54096e-10	0.51107	0.345	0.167	7.25395e-06	HCM_C2
FRMD3	3.32406e-28	0.510873	1	0.972	9.48953e-24	HCM_C2
LYRM5	4.05158e-21	0.510421	0.989	0.835	1.15665e-16	HCM_C2
ITGB6	1.34958e-15	0.508661	0.918	0.671	3.85278e-11	HCM_C2
DYNLL1	4.03612e-23	0.508396	0.996	0.962	1.15223e-18	HCM_C2
SAMD12	1.58768e-16	0.507993	0.925	0.665	4.53251e-12	HCM_C2
PSMA6	2.5499e-17	0.507514	0.794	0.512	7.27946e-13	HCM_C2
EXOC6B	9.62872e-28	0.507272	1	0.965	2.74881e-23	HCM_C2
RP5-864K19.4	1.48473e-23	0.506846	0.722	0.346	4.23862e-19	HCM_C2
SNHG25	1.4838e-17	0.50651	0.979	0.836	4.23595e-13	HCM_C2
BUD31	6.91804e-16	0.505224	0.858	0.589	1.97496e-11	HCM_C2
PLPP5	2.46799e-15	0.503548	0.566	0.296	7.04562e-11	HCM_C2
RP11-356J5.12	7.40373e-29	0.503344	1	0.982	2.11362e-24	HCM_C2
PBDC1	2.62907e-17	0.503341	0.868	0.549	7.50548e-13	HCM_C2
MKKS	8.85971e-28	0.502556	1	0.962	2.52927e-23	HCM_C2
LSM1	9.50353e-17	0.501744	0.751	0.443	2.71307e-12	HCM_C2
COX6A1	1.22198e-24	0.501087	1	0.928	3.4885e-20	HCM_C2
CKAP2	3.27749e-13	0.500355	0.79	0.519	9.35657e-09	HCM_C2
SVIL-AS1	1.47045e-14	0.500091	0.847	0.577	4.19783e-10	HCM_C2
CORIN	3.84409e-44	1.78376	0.819	0.448	1.09741e-39	HCM_C3
C6	2.03906e-44	1.60042	0.74	0.308	5.82111e-40	HCM_C3
NFKBIZ	1.15812e-47	1.58077	0.949	0.63	3.3062e-43	HCM_C3
FGF12	6.07497e-60	1.37112	0.988	0.772	1.73428e-55	HCM_C3
NR4A3	3.19903e-38	1.30714	0.941	0.678	9.1326e-34	HCM_C3
RP11-121C2.3	8.89962e-20	1.30376	0.339	0.109	2.54066e-15	HCM_C3
C10orf11	1.46815e-26	1.29786	0.677	0.357	4.19129e-22	HCM_C3
PEG10	5.04897e-21	1.28174	0.461	0.2	1.44138e-16	HCM_C3
F5	2.71159e-23	1.27565	0.268	0.059	7.74104e-19	HCM_C3
CTD-2281M20.1	2.01645e-28	1.25977	0.689	0.352	5.75656e-24	HCM_C3
INTS6	1.85788e-44	1.24137	0.984	0.836	5.30388e-40	HCM_C3
C10orf10	1.53386e-28	1.21071	0.811	0.492	4.37888e-24	HCM_C3
ZDHHC13	2.18156e-32	1.19519	0.941	0.764	6.22792e-28	HCM_C3
CTB-119C2.1	5.29785e-25	1.18884	0.693	0.389	1.51243e-20	HCM_C3
GADD45B	1.35809e-67	1.17788	1	0.99	3.87708e-63	HCM_C3
MT1X	1.49333e-32	1.15808	0.969	0.871	4.26317e-28	HCM_C3
TIPARP	1.46233e-29	1.15503	0.827	0.536	4.17467e-25	HCM_C3
SLC25A26	1.10237e-36	1.14587	0.937	0.778	3.14704e-32	HCM_C3
LSAMP	4.83185e-20	1.11931	0.488	0.219	1.3794e-15	HCM_C3
CEBPD	3.51849e-29	1.11724	0.76	0.434	1.00446e-24	HCM_C3
BTG2	6.47067e-47	1.06915	1	0.958	1.84725e-42	HCM_C3
CCNL1	1.69028e-32	1.06771	0.933	0.712	4.82541e-28	HCM_C3
ANGPT1	7.28415e-21	1.06514	0.354	0.119	2.07948e-16	HCM_C3
KLF10	3.09242e-20	1.06476	0.74	0.523	8.82824e-16	HCM_C3
ABRA	3.14951e-35	1.05038	0.996	0.936	8.99122e-31	HCM_C3
MYH6	4.07078e-22	1.02313	0.992	0.937	1.16213e-17	HCM_C3
ZFP36	4.6459e-45	1.00354	1	0.978	1.32631e-40	HCM_C3
CTD-3252C9.4	3.86316e-29	1.0025	0.866	0.597	1.10286e-24	HCM_C3
RAB11FIP1	6.04442e-17	0.993911	0.693	0.477	1.72556e-12	HCM_C3
SAT1	1.48263e-44	0.989609	1	0.991	4.23261e-40	HCM_C3
HES1	8.83989e-26	0.982511	0.98	0.865	2.52361e-21	HCM_C3
RASGEF1B	1.05384e-24	0.975234	0.496	0.197	3.0085e-20	HCM_C3
MYBPC1	1.8108e-23	0.959785	0.756	0.451	5.16947e-19	HCM_C3
TKTL1	1.69871e-23	0.954444	0.807	0.534	4.84948e-19	HCM_C3
EMC10	6.24304e-19	0.946961	0.945	0.802	1.78226e-14	HCM_C3
AREG	1.52099e-13	0.934557	0.638	0.413	4.34212e-09	HCM_C3
PDLIM3	7.69469e-25	0.933642	0.988	0.963	2.19668e-20	HCM_C3
MAFB	3.30158e-24	0.929089	0.799	0.495	9.42535e-20	HCM_C3
GJA5	3.14606e-18	0.928131	0.386	0.144	8.98136e-14	HCM_C3
EGR2	2.33107e-18	0.925794	0.598	0.331	6.65474e-14	HCM_C3
SCGB1D2	5.10059e-15	0.921507	0.299	0.109	1.45612e-10	HCM_C3
RP13-143G15.4	5.10743e-26	0.920633	0.331	0.081	1.45807e-21	HCM_C3
HNRNPU-AS1	4.3041e-19	0.915931	0.539	0.264	1.22873e-14	HCM_C3
SDCBP	4.08481e-39	0.910836	0.988	0.923	1.16613e-34	HCM_C3
CHST9	9.0487e-30	0.90392	0.295	0.051	2.58322e-25	HCM_C3
IRF1	3.7367e-21	0.902164	0.677	0.372	1.06675e-16	HCM_C3
RRAD	2.3692e-33	0.897957	0.988	0.949	6.76359e-29	HCM_C3
FBN2	1.21442e-19	0.89718	0.89	0.719	3.46692e-15	HCM_C3
SEMA4A	2.03784e-19	0.89088	0.406	0.159	5.81762e-15	HCM_C3
SERTAD1	1.72767e-24	0.888747	0.894	0.696	4.93215e-20	HCM_C3
HEY2	2.10312e-19	0.885371	0.72	0.456	6.00398e-15	HCM_C3
PPP1R10	6.68008e-29	0.884276	0.972	0.822	1.90703e-24	HCM_C3
PDE7B	4.31068e-21	0.883775	0.457	0.185	1.23061e-16	HCM_C3
MT3	2.71763e-14	0.880005	0.457	0.229	7.75829e-10	HCM_C3
ATF3	3.12515e-57	0.874863	1	0.991	8.92169e-53	HCM_C3
FOSB	2.85276e-39	0.86994	1	0.974	8.14405e-35	HCM_C3
IER2	6.38689e-24	0.868559	0.921	0.738	1.82333e-19	HCM_C3
RP11-569A11.1	6.40783e-21	0.863773	0.402	0.145	1.82931e-16	HCM_C3
PEBP4	4.62577e-44	0.863199	0.996	0.924	1.32057e-39	HCM_C3
CMB9-22P13.1	4.87553e-13	0.86308	0.638	0.434	1.39187e-08	HCM_C3
RORB	4.78064e-20	0.858955	0.39	0.138	1.36478e-15	HCM_C3
AC058791.1	1.69596e-17	0.852255	0.48	0.223	4.84164e-13	HCM_C3
KLF4	1.90678e-19	0.847879	0.902	0.751	5.44348e-15	HCM_C3
SRSF7	5.40459e-25	0.844172	0.988	0.901	1.5429e-20	HCM_C3
MYLIP	4.37309e-20	0.842452	0.843	0.618	1.24843e-15	HCM_C3
CDCA7L	2.81307e-21	0.842368	0.843	0.61	8.03076e-17	HCM_C3
SLC19A2	1.31541e-17	0.841806	0.677	0.398	3.75523e-13	HCM_C3
FAM179A	1.37963e-25	0.837945	0.449	0.155	3.93857e-21	HCM_C3
NR4A1	8.70705e-23	0.832506	0.736	0.424	2.48569e-18	HCM_C3
NAMPT	1.05981e-30	0.832112	0.996	0.943	3.02554e-26	HCM_C3
RBBP6	2.46474e-16	0.82442	0.898	0.828	7.03633e-12	HCM_C3
TSC22D1	1.10759e-44	0.82024	0.996	0.988	3.16194e-40	HCM_C3
ZDHHC11B	5.04088e-22	0.820181	0.37	0.121	1.43907e-17	HCM_C3
HSPA1B	8.89953e-29	0.812542	1	0.957	2.54064e-24	HCM_C3
C1orf132	5.04267e-15	0.80962	0.764	0.532	1.43958e-10	HCM_C3
DUSP1	6.42863e-35	0.806809	1	0.964	1.83524e-30	HCM_C3
SOCS3	1.39976e-18	0.80552	0.689	0.402	3.99602e-14	HCM_C3
GADD45G	3.33657e-18	0.800948	0.85	0.655	9.52524e-14	HCM_C3
DLG2	1.06911e-18	0.798258	0.803	0.569	3.05209e-14	HCM_C3
THBS1	6.67858e-10	0.792386	0.898	0.819	1.9066e-05	HCM_C3
AHI1	5.21416e-21	0.788523	0.866	0.675	1.48854e-16	HCM_C3
FAM118A	1.57652e-11	0.781569	0.524	0.309	4.50065e-07	HCM_C3
NALCN	5.69195e-14	0.78049	0.35	0.152	1.62494e-09	HCM_C3
NFE2L3	2.56095e-16	0.779021	0.39	0.158	7.31101e-12	HCM_C3
RP11-211G3.2	7.00517e-17	0.77756	0.598	0.33	1.99983e-12	HCM_C3
PPP1R15A	4.72766e-30	0.777524	0.976	0.924	1.34965e-25	HCM_C3
SLC5A3	1.60701e-12	0.776593	0.543	0.32	4.58769e-08	HCM_C3
ARL5B	4.8482e-12	0.77277	0.701	0.503	1.38407e-07	HCM_C3
ADRB1	1.27751e-18	0.772084	0.913	0.72	3.64704e-14	HCM_C3
ID2	7.66111e-13	0.768164	0.953	0.901	2.18709e-08	HCM_C3
CFAP70	2.02924e-14	0.767744	0.484	0.248	5.79307e-10	HCM_C3
KCNQ1OT1	8.50524e-17	0.766914	0.724	0.469	2.42808e-12	HCM_C3
GLA	3.21448e-09	0.764397	0.382	0.213	9.17669e-05	HCM_C3
ART3	1.21018e-45	0.760966	0.996	0.972	3.45482e-41	HCM_C3
PDK4	1.44466e-32	0.760613	1	0.991	4.12421e-28	HCM_C3
RHOB	7.97052e-27	0.758159	0.98	0.923	2.27543e-22	HCM_C3
CPNE4	1.88512e-16	0.754878	0.591	0.33	5.38164e-12	HCM_C3
ADM	5.722e-15	0.74896	0.701	0.467	1.63352e-10	HCM_C3
ROPN1	3.19005e-16	0.73765	0.429	0.185	9.10696e-12	HCM_C3
MLIP-AS1	2.79045e-11	0.735983	0.354	0.175	7.96616e-07	HCM_C3
NUFIP2	3.30155e-24	0.735272	0.988	0.905	9.42528e-20	HCM_C3
CITED2	3.00253e-24	0.734284	0.992	0.869	8.57161e-20	HCM_C3
LINC01550	2.49133e-14	0.733414	0.445	0.215	7.11226e-10	HCM_C3
CACNB2	4.39663e-22	0.732354	0.929	0.724	1.25515e-17	HCM_C3
RP11-386I14.4	3.13367e-09	0.726791	0.299	0.147	8.94599e-05	HCM_C3
MAGIX	3.58526e-10	0.725377	0.319	0.15	1.02352e-05	HCM_C3
PCDHGA10	4.37053e-13	0.714187	0.661	0.43	1.2477e-08	HCM_C3
RP11-138A9.2	7.20487e-15	0.713771	0.469	0.234	2.05685e-10	HCM_C3
TIMP3	5.37732e-27	0.707424	0.992	0.952	1.53512e-22	HCM_C3
C5orf45	3.14992e-11	0.705739	0.37	0.183	8.99239e-07	HCM_C3
RP11-6O2.3	1.01235e-15	0.705129	0.409	0.176	2.89007e-11	HCM_C3
FRMD4B	2.49467e-13	0.699987	0.429	0.208	7.12178e-09	HCM_C3
MID1IP1	3.6961e-11	0.699389	0.567	0.376	1.05516e-06	HCM_C3
PIFO	3.40036e-15	0.697281	0.736	0.505	9.70734e-11	HCM_C3
MOK	4.19764e-16	0.693911	0.587	0.308	1.19834e-11	HCM_C3
IL1RAPL1	1.23856e-18	0.693311	0.39	0.146	3.53583e-14	HCM_C3
NEK10	1.80403e-15	0.69242	0.646	0.377	5.15014e-11	HCM_C3
AC083843.1	4.05523e-11	0.690407	0.406	0.214	1.15769e-06	HCM_C3
RASD1	3.42594e-12	0.689122	0.331	0.145	9.78038e-08	HCM_C3
EIF4A3	1.4013e-14	0.685426	0.866	0.667	4.00044e-10	HCM_C3
ZFP36L2	1.2063e-20	0.682771	0.965	0.876	3.44376e-16	HCM_C3
DDIT3	1.54499e-21	0.682017	0.972	0.869	4.41064e-17	HCM_C3
ROPN1B	7.34813e-10	0.677487	0.465	0.286	2.09775e-05	HCM_C3
EGR1	5.15348e-40	0.675657	1	0.997	1.47121e-35	HCM_C3
ABHD5	4.42429e-11	0.672142	0.626	0.432	1.26305e-06	HCM_C3
BLM	4.03912e-12	0.669638	0.335	0.147	1.15309e-07	HCM_C3
SH3KBP1	1.05007e-18	0.665541	0.898	0.691	2.99775e-14	HCM_C3
FAM46C	1.33496e-13	0.658317	0.571	0.341	3.81103e-09	HCM_C3
DDX3X	1.00578e-29	0.657688	0.992	0.976	2.87131e-25	HCM_C3
HIST3H2A	3.91214e-14	0.655167	0.776	0.542	1.11684e-09	HCM_C3
MARK3	7.72224e-18	0.65415	0.945	0.806	2.20455e-13	HCM_C3
TMEM178B	4.94207e-11	0.65274	0.799	0.628	1.41086e-06	HCM_C3
HSPA1A	4.18086e-26	0.651229	1	0.989	1.19355e-21	HCM_C3
CPNE5	1.704e-13	0.646619	0.669	0.444	4.86458e-09	HCM_C3
PDE7A	1.2001e-17	0.645081	0.961	0.824	3.42605e-13	HCM_C3
MIR22HG	2.45896e-12	0.643951	0.823	0.663	7.01984e-08	HCM_C3
FOS	2.67818e-47	0.643475	1	1	7.64568e-43	HCM_C3
SLC38A2	1.54463e-27	0.641206	0.996	0.974	4.40962e-23	HCM_C3
SLC8A1-AS1	1.00003e-15	0.641105	0.898	0.684	2.85487e-11	HCM_C3
TNFAIP8	3.1985e-08	0.640464	0.327	0.178	0.000913108	HCM_C3
CDCA2	1.50888e-09	0.637813	0.567	0.377	4.30756e-05	HCM_C3
PTCH2	1.01448e-12	0.637377	0.319	0.132	2.89613e-08	HCM_C3
POLG2	6.80983e-13	0.634833	0.772	0.568	1.94407e-08	HCM_C3
RP11-10L7.1	4.07155e-15	0.634305	0.354	0.142	1.16235e-10	HCM_C3
PTDSS1	8.9627e-17	0.632769	0.906	0.778	2.55867e-12	HCM_C3
RBM6	2.41791e-14	0.631766	0.906	0.747	6.90265e-10	HCM_C3
FGF7	3.75174e-16	0.628219	0.898	0.721	1.07105e-11	HCM_C3
C1orf105	2.55028e-08	0.626755	0.433	0.258	0.000728054	HCM_C3
SESN1	8.80881e-14	0.625929	0.866	0.73	2.51474e-09	HCM_C3
TSPAN7	1.836e-10	0.624311	0.252	0.104	5.2414e-06	HCM_C3
FAM134B	3.55641e-41	0.621488	1	0.995	1.01529e-36	HCM_C3
ANKRD36C	1.89457e-12	0.620404	0.654	0.435	5.40861e-08	HCM_C3
GRIN2A	1.01615e-11	0.620254	0.437	0.228	2.90092e-07	HCM_C3
TMEM71	4.86977e-14	0.617234	0.961	0.858	1.39022e-09	HCM_C3
MTSS1	1.48754e-07	0.61566	0.598	0.446	0.00424662	HCM_C3
MLF1	3.78904e-19	0.614671	0.984	0.918	1.0817e-14	HCM_C3
EGLN3	1.35757e-13	0.608282	0.992	0.968	3.8756e-09	HCM_C3
HAPLN3	2.44494e-10	0.607327	0.362	0.179	6.9798e-06	HCM_C3
PDE3A	5.02516e-26	0.605297	1	0.988	1.43458e-21	HCM_C3
NEAT1	3.69612e-33	0.601079	1	1	1.05517e-28	HCM_C3
CCSER1	3.19817e-10	0.600255	0.579	0.386	9.13015e-06	HCM_C3
RP11-309L24.4	1.99562e-09	0.598085	0.665	0.482	5.6971e-05	HCM_C3
CFAP20	2.89442e-10	0.595194	0.913	0.837	8.26299e-06	HCM_C3
TGFBR3	9.91011e-12	0.595043	0.618	0.405	2.82914e-07	HCM_C3
RP11-308N19.1	2.51401e-11	0.594475	0.472	0.248	7.17699e-07	HCM_C3
ACACB	1.23184e-13	0.594447	0.882	0.732	3.51665e-09	HCM_C3
SLC27A6	7.79982e-08	0.594435	0.953	0.904	0.00222669	HCM_C3
PIGA	3.96925e-10	0.593598	0.335	0.163	1.13314e-05	HCM_C3
HRAT92	5.1122e-15	0.59352	0.969	0.842	1.45943e-10	HCM_C3
ERRFI1	4.22377e-08	0.591001	0.512	0.338	0.0012058	HCM_C3
GSDMC	6.41239e-12	0.590079	0.331	0.143	1.83061e-07	HCM_C3
DNAJB1	4.94395e-13	0.590011	0.945	0.857	1.4114e-08	HCM_C3
RP11-19O2.1	2.11681e-10	0.590003	0.508	0.314	6.04307e-06	HCM_C3
FP325317.1	1.48151e-13	0.589202	0.598	0.355	4.22941e-09	HCM_C3
PCF11	1.16547e-10	0.588221	0.835	0.697	3.32718e-06	HCM_C3
PRX	6.59181e-13	0.587181	0.339	0.143	1.88183e-08	HCM_C3
JUNB	1.02023e-24	0.585949	1	0.983	2.91254e-20	HCM_C3
CLGN	3.38022e-28	0.585392	1	0.973	9.64986e-24	HCM_C3
PTMA	1.67522e-26	0.583741	0.988	0.977	4.78242e-22	HCM_C3
C1orf168	1.29078e-09	0.581042	0.886	0.763	3.68492e-05	HCM_C3
G0S2	6.7354e-14	0.580586	0.98	0.935	1.92282e-09	HCM_C3
SEMA3G	3.54592e-08	0.576644	0.469	0.298	0.00101229	HCM_C3
ESRRG	3.15228e-14	0.57637	0.945	0.843	8.99912e-10	HCM_C3
SPIDR	1.57168e-09	0.575822	0.516	0.328	4.48684e-05	HCM_C3
STXBP6	1.60318e-13	0.572919	0.756	0.511	4.57675e-09	HCM_C3
AC016831.7	6.10539e-13	0.572843	0.327	0.137	1.74297e-08	HCM_C3
HIST1H2BD	6.42632e-11	0.572699	0.87	0.752	1.83459e-06	HCM_C3
CCDC146	1.18676e-12	0.569197	0.382	0.175	3.38796e-08	HCM_C3
FKBP5	1.74898e-11	0.568436	0.858	0.681	4.993e-07	HCM_C3
CACNA1C-AS4	2.43876e-12	0.568393	0.555	0.33	6.96218e-08	HCM_C3
TIFA	1.07655e-10	0.567509	0.602	0.404	3.07332e-06	HCM_C3
ZNF253	7.96564e-08	0.565452	0.433	0.279	0.00227403	HCM_C3
RNPC3	8.25169e-15	0.563241	0.913	0.772	2.35569e-10	HCM_C3
SRSF3	2.53412e-28	0.56232	0.996	0.971	7.23442e-24	HCM_C3
KMT2E-AS1	1.62962e-10	0.562167	0.547	0.356	4.65223e-06	HCM_C3
IFIT1	5.03235e-13	0.56186	0.835	0.659	1.43664e-08	HCM_C3
PNMT	3.40207e-10	0.558654	0.531	0.328	9.71222e-06	HCM_C3
LACTB2	9.5667e-18	0.557874	0.941	0.815	2.7311e-13	HCM_C3
NFIL3	6.87952e-12	0.556485	0.85	0.703	1.96396e-07	HCM_C3
CLK1	4.39914e-21	0.552917	0.996	0.914	1.25587e-16	HCM_C3
KLHL15	1.38142e-10	0.552685	0.547	0.351	3.94369e-06	HCM_C3
CNST	2.91404e-09	0.547802	0.673	0.492	8.31901e-05	HCM_C3
PDE4D	3.9783e-12	0.545827	0.843	0.649	1.13572e-07	HCM_C3
CDKAL1	1.78342e-08	0.545812	0.677	0.525	0.000509132	HCM_C3
SRSF12	7.18427e-08	0.545658	0.354	0.2	0.00205097	HCM_C3
CTD-3064M3.7	4.48147e-08	0.545275	0.508	0.332	0.00127937	HCM_C3
EFHC2	2.59921e-12	0.544336	0.531	0.305	7.42023e-08	HCM_C3
JUN	3.74146e-32	0.541781	1	0.995	1.06811e-27	HCM_C3
FOSL2	6.50209e-10	0.540811	0.752	0.556	1.85622e-05	HCM_C3
LINC01151	1.59915e-09	0.538868	0.295	0.141	4.56526e-05	HCM_C3
ABCC9	1.25568e-16	0.538864	0.972	0.909	3.5847e-12	HCM_C3
CPQ	1.67793e-09	0.538064	0.843	0.715	4.79016e-05	HCM_C3
AC005592.1	3.77091e-09	0.537652	0.303	0.148	0.000107652	HCM_C3
NABP1	3.81639e-09	0.536943	0.358	0.188	0.00010895	HCM_C3
PTBP2	1.45629e-08	0.533983	0.689	0.509	0.000415742	HCM_C3
SPHKAP	2.73515e-22	0.533962	1	0.971	7.80831e-18	HCM_C3
EGR3	1.06009e-10	0.533838	0.724	0.533	3.02633e-06	HCM_C3
STEAP2	5.01295e-14	0.531045	0.433	0.201	1.4311e-09	HCM_C3
KLF2	4.212e-11	0.529661	0.866	0.717	1.20244e-06	HCM_C3
GUCY1A3	6.53435e-07	0.52822	0.744	0.639	0.0186543	HCM_C3
RP11-499P20.2	1.51743e-11	0.527482	0.406	0.201	4.33195e-07	HCM_C3
ZFP36L1	2.12946e-08	0.526533	0.917	0.799	0.000607917	HCM_C3
RP11-359E3.4	2.17428e-08	0.525714	0.673	0.486	0.000620713	HCM_C3
SQSTM1	1.91311e-15	0.525263	0.98	0.928	5.46154e-11	HCM_C3
JUND	2.95212e-19	0.525077	0.992	0.956	8.4277e-15	HCM_C3
SNHG9	9.86773e-11	0.52403	0.941	0.884	2.81704e-06	HCM_C3
RGS2	2.73548e-10	0.523339	0.866	0.706	7.80924e-06	HCM_C3
ADAMTS15	3.77728e-08	0.523149	0.299	0.15	0.00107834	HCM_C3
PLAG1	1.70026e-11	0.52305	0.626	0.405	4.8539e-07	HCM_C3
CEP85L	3.5682e-09	0.5226	0.878	0.792	0.000101865	HCM_C3
HMGCS2	3.93409e-09	0.521942	0.272	0.122	0.00011231	HCM_C3
ABCD2	1.05139e-08	0.520725	0.441	0.267	0.000300152	HCM_C3
FHIT	2.35283e-10	0.519891	0.823	0.71	6.71687e-06	HCM_C3
PHACTR3	8.10667e-09	0.519783	0.331	0.171	0.000231429	HCM_C3
RP11-373D23.3	1.19898e-09	0.51869	0.268	0.116	3.42284e-05	HCM_C3
TSTD2	5.537e-09	0.517797	0.76	0.594	0.00015807	HCM_C3
P4HA1	9.65762e-15	0.517353	0.969	0.892	2.75706e-10	HCM_C3
FNBP4	5.49274e-15	0.51626	0.972	0.884	1.56807e-10	HCM_C3
LDLRAD4	2.7424e-09	0.514338	0.689	0.523	7.82899e-05	HCM_C3
HIF3A	1.52247e-10	0.511339	0.795	0.596	4.34634e-06	HCM_C3
BHLHE41	4.96355e-07	0.511284	0.713	0.596	0.0141699	HCM_C3
SMCO1	4.99748e-15	0.510486	0.965	0.911	1.42668e-10	HCM_C3
TFRC	1.25738e-09	0.510406	0.85	0.697	3.58956e-05	HCM_C3
TRPM7	7.90207e-13	0.510229	0.933	0.821	2.25588e-08	HCM_C3
MPP3	2.38001e-07	0.509845	0.618	0.489	0.00679446	HCM_C3
PRELID2	4.50298e-08	0.509711	0.287	0.145	0.00128551	HCM_C3
ULK4	2.36061e-08	0.505115	0.268	0.126	0.000673906	HCM_C3
ACSF3	2.32272e-08	0.50507	0.445	0.275	0.000663091	HCM_C3
MZT2A	1.04222e-13	0.502261	0.976	0.91	2.97533e-09	HCM_C3
FPGT-TNNI3K	3.39052e-07	0.501549	0.744	0.613	0.00967925	HCM_C3
DCN	1.68196e-06	0.847805	0.88	0.917	0.0480165	HCM_C4
SPARCL1	9.82232e-09	0.828015	0.913	0.94	0.000280408	HCM_C4
MYH7	4.87308e-62	0.74998	1	1	1.39117e-57	HCM_C4
CTSD	1.7602e-11	0.745088	0.957	0.993	5.02501e-07	HCM_C4
NES	2.6736e-07	0.734454	0.924	0.989	0.00763259	HCM_C4
CKM	3.79811e-47	0.718988	1	1	1.08428e-42	HCM_C4
SYNPO	2.6341e-10	0.717525	0.962	0.996	7.51983e-06	HCM_C4
TNNI3	5.56819e-28	0.697764	1	1	1.58961e-23	HCM_C4
DES	5.11485e-42	0.68283	1	1	1.46019e-37	HCM_C4
OBSCN	1.31423e-07	0.679486	0.946	0.989	0.00375186	HCM_C4
ACTA1	3.79376e-41	0.66532	1	1	1.08304e-36	HCM_C4
CKB	3.17618e-11	0.660819	0.962	0.986	9.06737e-07	HCM_C4
VEGFB	3.76066e-07	0.659994	0.842	0.946	0.0107359	HCM_C4
GSN	9.45423e-16	0.655554	0.984	0.996	2.69899e-11	HCM_C4
TPM1	8.94232e-38	0.651033	1	1	2.55285e-33	HCM_C4
ACTC1	1.1933e-53	0.639336	1	1	3.40665e-49	HCM_C4
MB	3.65908e-51	0.63552	1	1	1.04459e-46	HCM_C4
NUCB1	1.17535e-06	0.631102	0.853	0.961	0.0335539	HCM_C4
SRL	7.14823e-10	0.622926	0.967	0.995	2.04068e-05	HCM_C4
NDUFV1	1.56389e-13	0.622123	0.978	0.997	4.4646e-09	HCM_C4
PYGB	1.44311e-07	0.609299	0.918	0.985	0.00411979	HCM_C4
GAS6	9.11321e-07	0.606991	0.859	0.948	0.0260164	HCM_C4
SNTA1	7.89733e-08	0.59534	0.88	0.956	0.00225453	HCM_C4
TNNT2	2.45841e-40	0.569548	1	1	7.01826e-36	HCM_C4
MT-ND4L	2.32785e-37	0.564495	1	1	6.64555e-33	HCM_C4
ALKBH5	1.43004e-06	0.564354	0.897	0.966	0.0408249	HCM_C4
CCNI	1.21508e-07	0.561927	0.989	1	0.00346882	HCM_C4
MT-ATP6	3.81192e-41	0.558281	1	1	1.08823e-36	HCM_C4
MT-ND2	6.23268e-40	0.5475	1	1	1.77931e-35	HCM_C4
MT-CYB	9.1818e-37	0.545188	1	1	2.62122e-32	HCM_C4
HRC	2.74388e-12	0.543672	1	0.999	7.83323e-08	HCM_C4
LAMB2	1.53111e-06	0.542003	0.951	0.988	0.0437101	HCM_C4
PTP4A3	8.92454e-11	0.538135	0.951	0.995	2.54778e-06	HCM_C4
MYLK3	3.48088e-08	0.53181	0.962	0.996	0.00099372	HCM_C4
MT-ND5	2.16307e-38	0.529677	1	1	6.17513e-34	HCM_C4
MYL3	7.24115e-37	0.52794	1	1	2.0672e-32	HCM_C4
MT-ND3	1.29299e-34	0.52189	1	1	3.69123e-30	HCM_C4
MT-ATP8	1.35934e-29	0.517804	1	1	3.88063e-25	HCM_C4
PTGDS	1.16001e-17	0.516951	1	1	3.31158e-13	HCM_C4
MT-ND4	6.58557e-36	0.513399	1	1	1.88005e-31	HCM_C4
MT-ND1	4.51369e-38	0.510401	1	1	1.28857e-33	HCM_C4
LDB3	3.74405e-32	0.506205	1	1	1.06885e-27	HCM_C4
KIF1C	9.37927e-07	0.50008	0.951	0.988	0.0267759	HCM_C4
TTN-AS1	2.06782e-38	1.29011	0.994	0.926	5.90322e-34	HCM_C5
RP11-171I2.1	2.88444e-26	1.23224	0.962	0.87	8.2345e-22	HCM_C5
SLC8A1-AS11	2.29663e-24	1.17936	0.905	0.703	6.55642e-20	HCM_C5
RP11-301L8.2	6.87839e-13	1.06833	0.576	0.35	1.96364e-08	HCM_C5
NEAT11	3.19617e-49	0.999554	1	1	9.12444e-45	HCM_C5
DDX17	1.58307e-32	0.905796	1	0.971	4.51935e-28	HCM_C5
DPY19L2	2.74475e-20	0.898659	0.981	0.889	7.83572e-16	HCM_C5
WSB1	5.80383e-29	0.896073	0.994	0.923	1.65688e-24	HCM_C5
ITPR2	1.46196e-08	0.890829	0.696	0.562	0.000417361	HCM_C5
PLEKHA3	1.01014e-07	0.881687	0.899	0.814	0.00288373	HCM_C5
SLC16A1-AS1	4.09727e-09	0.877219	0.601	0.442	0.000116969	HCM_C5
RP11-171I2.3	7.5383e-09	0.856069	0.646	0.484	0.000215203	HCM_C5
RNPC31	1.07731e-17	0.855753	0.918	0.785	3.07551e-13	HCM_C5
MAGI1	1.42289e-20	0.855483	0.975	0.906	4.06206e-16	HCM_C5
FNBP41	5.0512e-19	0.854499	0.962	0.894	1.44202e-14	HCM_C5
GOLGA8B	1.69542e-11	0.850155	0.861	0.761	4.8401e-07	HCM_C5
NPIPB5	8.79212e-10	0.846868	0.646	0.46	2.50997e-05	HCM_C5
PCDHGA101	1.09171e-13	0.830398	0.715	0.444	3.1166e-09	HCM_C5
LINC00969	1.63134e-10	0.826419	0.823	0.676	4.65715e-06	HCM_C5
ANKRD36C1	2.72355e-09	0.824519	0.633	0.458	7.77518e-05	HCM_C5
FPGT-TNNI3K1	6.8038e-13	0.820968	0.785	0.619	1.94235e-08	HCM_C5
PNISR	6.76737e-23	0.817408	0.994	0.939	1.93195e-18	HCM_C5
NR2C2	1.64081e-06	0.803566	0.468	0.33	0.0468418	HCM_C5
SOX6	2.19282e-13	0.798279	0.873	0.751	6.26007e-09	HCM_C5
PCDH9	3.08415e-21	0.78626	0.987	0.953	8.80463e-17	HCM_C5
PAG1	2.96256e-11	0.784646	0.791	0.676	8.45751e-07	HCM_C5
SHPRH	5.60717e-10	0.783913	0.81	0.653	1.60073e-05	HCM_C5
MYH7B	1.15063e-16	0.783659	0.987	0.917	3.28482e-12	HCM_C5
AMMECR1	7.96952e-07	0.781936	0.468	0.315	0.0227514	HCM_C5
CADPS	1.41579e-07	0.76741	0.741	0.648	0.00404181	HCM_C5
CERS5	4.78224e-08	0.767104	0.443	0.257	0.00136523	HCM_C5
DGKH	1.09901e-08	0.764795	0.715	0.578	0.000313746	HCM_C5
ACOT11	5.42669e-12	0.764711	0.873	0.731	1.54921e-07	HCM_C5
AC009264.1	4.67853e-09	0.756468	0.43	0.231	0.000133563	HCM_C5
PWAR6	1.5882e-16	0.752578	0.949	0.866	4.53398e-12	HCM_C5
MROH7	6.24484e-10	0.752122	0.361	0.174	1.78278e-05	HCM_C5
PER2	1.90689e-07	0.748834	0.399	0.238	0.0054438	HCM_C5
TRPM71	1.19787e-12	0.747687	0.93	0.832	3.41968e-08	HCM_C5
C19orf18	4.30106e-07	0.746139	0.335	0.179	0.0122787	HCM_C5
NKTR	6.42892e-17	0.745339	0.937	0.869	1.83533e-12	HCM_C5
PCDHGA3	7.70671e-07	0.743879	0.475	0.31	0.0220011	HCM_C5
IFRD1	3.63536e-11	0.740228	0.861	0.806	1.03782e-06	HCM_C5
HIF3A1	8.96571e-08	0.737051	0.741	0.623	0.00255953	HCM_C5
RNF207	6.28425e-11	0.729183	0.854	0.743	1.79403e-06	HCM_C5
TMEM711	2.46986e-13	0.726619	0.937	0.872	7.05095e-09	HCM_C5
HPS4	1.28512e-07	0.725266	0.487	0.306	0.00366875	HCM_C5
NCBP1	3.49453e-07	0.723736	0.671	0.552	0.00997618	HCM_C5
KANSL1	1.64268e-07	0.723444	0.671	0.512	0.00468951	HCM_C5
SMG1	2.64448e-13	0.72249	0.924	0.874	7.54946e-09	HCM_C5
STX16	5.85812e-08	0.720225	0.759	0.698	0.00167238	HCM_C5
VPS13A	1.53705e-19	0.71655	0.994	0.933	4.38796e-15	HCM_C5
CCNL2	3.76569e-08	0.712156	0.728	0.61	0.00107503	HCM_C5
MAP3K2	1.30384e-08	0.70956	0.854	0.78	0.000372221	HCM_C5
WASL	3.31275e-10	0.707645	0.956	0.899	9.45724e-06	HCM_C5
PPP1R13B	3.5162e-10	0.703987	0.842	0.726	1.0038e-05	HCM_C5
AHSA2	1.15011e-06	0.703207	0.557	0.42	0.0328333	HCM_C5
BIRC6	4.00432e-14	0.702497	0.949	0.892	1.14315e-09	HCM_C5
DCP1B	1.07108e-08	0.697871	0.411	0.228	0.000305772	HCM_C5
TRIO	9.24133e-08	0.697834	0.791	0.714	0.00263822	HCM_C5
RICTOR	4.34854e-21	0.69583	0.968	0.926	1.24142e-16	HCM_C5
NFAT5	9.48479e-09	0.695444	0.804	0.702	0.000270772	HCM_C5
MALAT1	9.14096e-39	0.685467	1	1	2.60956e-34	HCM_C5
CTD-3252C9.41	4.51259e-10	0.68384	0.829	0.628	1.28825e-05	HCM_C5
NEK1	1.32289e-07	0.678956	0.81	0.749	0.00377659	HCM_C5
KMT2C	9.05426e-12	0.678251	0.956	0.908	2.58481e-07	HCM_C5
MICAL3	1.05022e-11	0.671927	0.899	0.828	2.99817e-07	HCM_C5
REV3L	1.76089e-09	0.671473	0.829	0.719	5.02699e-05	HCM_C5
INTU	3.43699e-09	0.665901	0.778	0.609	9.81192e-05	HCM_C5
LAMA2	2.59041e-21	0.663949	0.994	0.988	7.3951e-17	HCM_C5
RBM28	9.83971e-11	0.663437	0.93	0.866	2.80904e-06	HCM_C5
SYCP3	2.7343e-07	0.662468	0.329	0.172	0.00780589	HCM_C5
ASAP1	2.07648e-09	0.661555	0.816	0.694	5.92794e-05	HCM_C5
C1orf1681	2.56549e-08	0.661182	0.854	0.78	0.000732395	HCM_C5
TIA1	5.43492e-08	0.66006	0.804	0.756	0.00155156	HCM_C5
RUNX1T1	1.09984e-09	0.657131	0.873	0.814	3.13983e-05	HCM_C5
GARNL3	1.27376e-06	0.65452	0.69	0.59	0.0363632	HCM_C5
C1orf1321	4.31894e-11	0.652939	0.753	0.555	1.23297e-06	HCM_C5
DDR2	3.04864e-07	0.651063	0.722	0.575	0.00870326	HCM_C5
SLC7A6	5.73976e-09	0.649829	0.848	0.741	0.000163859	HCM_C5
ZNF638	4.23433e-20	0.647038	0.981	0.952	1.20882e-15	HCM_C5
FOSB1	4.40102e-14	0.645132	1	0.976	1.2564e-09	HCM_C5
RBM26	2.62897e-08	0.645061	0.848	0.758	0.000750517	HCM_C5
GPRIN3	6.0381e-08	0.644145	0.835	0.741	0.00172376	HCM_C5
PHC3	1.79561e-10	0.640635	0.848	0.701	5.1261e-06	HCM_C5
PDE7A1	2.0015e-09	0.63791	0.93	0.841	5.71387e-05	HCM_C5
PPP1R12A	9.88023e-08	0.636958	0.93	0.877	0.00282061	HCM_C5
C20orf194	2.87575e-08	0.636956	0.848	0.787	0.000820968	HCM_C5
MACF1	2.06854e-29	0.636206	1	0.992	5.90526e-25	HCM_C5
ANK3	1.69181e-22	0.635651	1	0.983	4.82977e-18	HCM_C5
PRRC2C	2.41977e-13	0.633611	0.962	0.914	6.90797e-09	HCM_C5
PROX1	1.32835e-14	0.63332	0.956	0.948	3.79218e-10	HCM_C5
ZDHHC17	1.11964e-06	0.630073	0.722	0.617	0.0319636	HCM_C5
EMC101	2.17885e-08	0.628426	0.924	0.819	0.000622019	HCM_C5
KDM5A	2.89134e-07	0.627131	0.835	0.798	0.00825421	HCM_C5
OBSCN1	1.60984e-17	0.626101	0.981	0.982	4.59577e-13	HCM_C5
LARP4B	3.17676e-10	0.625999	0.924	0.877	9.06901e-06	HCM_C5
SLC44A1	1.73835e-07	0.624169	0.81	0.717	0.00496265	HCM_C5
PCNXL4	9.71286e-12	0.62352	0.943	0.864	2.77283e-07	HCM_C5
ASXL2	2.34679e-07	0.623515	0.81	0.716	0.00669962	HCM_C5
ABHD18	5.84064e-11	0.623501	0.911	0.847	1.66739e-06	HCM_C5
LUC7L3	6.69089e-17	0.621688	1	0.963	1.91011e-12	HCM_C5
TAF1	4.40647e-07	0.621217	0.728	0.604	0.0125796	HCM_C5
FUS	1.73582e-13	0.620566	0.918	0.808	4.95542e-09	HCM_C5
CLASP1	4.71746e-13	0.619889	0.981	0.902	1.34674e-08	HCM_C5
CTD-3131K8.2	4.055e-08	0.619613	0.259	0.108	0.00115762	HCM_C5
NAV1	6.20348e-10	0.618642	0.905	0.897	1.77097e-05	HCM_C5
AP3D1	1.32318e-08	0.617334	0.835	0.751	0.000377741	HCM_C5
NBEAL1	1.50469e-11	0.616997	0.956	0.879	4.29558e-07	HCM_C5
ARFGAP2	1.06742e-06	0.615738	0.69	0.572	0.0304726	HCM_C5
NIN	1.21973e-10	0.615643	0.93	0.837	3.48208e-06	HCM_C5
USP9Y	2.47684e-09	0.610616	0.937	0.892	7.07088e-05	HCM_C5
ZMYND8	2.17015e-08	0.609247	0.873	0.82	0.000619536	HCM_C5
FGD4	9.34047e-11	0.609065	0.899	0.76	2.66652e-06	HCM_C5
SYNE2	2.438e-15	0.60804	0.994	0.963	6.95999e-11	HCM_C5
CREBBP	2.04942e-09	0.605891	0.861	0.752	5.85068e-05	HCM_C5
ULK1	1.55624e-07	0.605623	0.766	0.629	0.00444276	HCM_C5
CACNA1C	3.7319e-15	0.603369	1	0.942	1.06538e-10	HCM_C5
RBM20	1.60576e-20	0.602148	1	0.983	4.58413e-16	HCM_C5
NBEA	6.26888e-11	0.599925	0.956	0.918	1.78964e-06	HCM_C5
FAM46A	2.1714e-09	0.598912	0.962	0.895	6.19893e-05	HCM_C5
ALPK3	2.04954e-16	0.598217	0.987	0.957	5.85102e-12	HCM_C5
SLC1A3	3.74461e-11	0.597606	0.962	0.884	1.06901e-06	HCM_C5
ARGLU1	3.53959e-11	0.594836	0.949	0.883	1.01048e-06	HCM_C5
ACTN1	1.19848e-11	0.594767	0.949	0.873	3.42142e-07	HCM_C5
GLG1	1.41563e-16	0.593564	0.975	0.944	4.04134e-12	HCM_C5
PIAS2	1.69465e-06	0.591835	0.797	0.735	0.0483788	HCM_C5
NIPBL	1.7091e-12	0.591296	0.943	0.912	4.87912e-08	HCM_C5
SSFA2	1.03085e-06	0.590343	0.867	0.792	0.0294287	HCM_C5
ZFC3H1	1.22594e-06	0.589895	0.741	0.65	0.0349982	HCM_C5
BDP1	2.93359e-09	0.58955	0.911	0.855	8.3748e-05	HCM_C5
CFLAR	8.72893e-24	0.587505	1	0.994	2.49193e-19	HCM_C5
TMCC1	1.3909e-06	0.587247	0.709	0.6	0.0397075	HCM_C5
TNRC6B	2.85114e-21	0.587006	1	0.977	8.13942e-17	HCM_C5
NTN4	6.2611e-08	0.579495	0.81	0.712	0.00178742	HCM_C5
FAM214A	1.38523e-09	0.579021	0.848	0.787	3.95456e-05	HCM_C5
ASH1L	1.20722e-14	0.578387	0.981	0.943	3.44638e-10	HCM_C5
ARFGEF2	1.12953e-10	0.577617	0.918	0.854	3.22457e-06	HCM_C5
IGF2R	5.02955e-08	0.577582	0.873	0.818	0.00143584	HCM_C5
ABCC5	2.02409e-07	0.575218	0.797	0.698	0.00577836	HCM_C5
MED13L	2.44451e-08	0.574581	0.873	0.782	0.00069786	HCM_C5
SRRM2	9.53497e-12	0.573038	0.975	0.928	2.72204e-07	HCM_C5
USP36	8.13195e-07	0.5714	0.424	0.252	0.0232151	HCM_C5
RERE	1.12104e-15	0.570886	0.981	0.954	3.20035e-11	HCM_C5
SOS2	3.29977e-07	0.570822	0.842	0.831	0.00942018	HCM_C5
RBM61	9.3542e-08	0.570031	0.848	0.771	0.00267044	HCM_C5
SFPQ	9.87187e-13	0.569241	0.975	0.942	2.81822e-08	HCM_C5
VEGFA	9.97897e-14	0.568452	0.987	0.966	2.8488e-09	HCM_C5
INTS61	2.3818e-07	0.566591	0.924	0.859	0.00679958	HCM_C5
PCDH7	1.00487e-08	0.564096	0.968	0.943	0.000286869	HCM_C5
TAOK1	1.0821e-11	0.564089	0.987	0.948	3.08919e-07	HCM_C5
CBLB	8.65947e-07	0.56372	0.835	0.825	0.0247211	HCM_C5
FAM13B	5.22745e-07	0.563238	0.835	0.753	0.0149233	HCM_C5
SPEN	1.09154e-09	0.56281	0.873	0.775	3.11612e-05	HCM_C5
BRD2	9.69508e-08	0.560114	0.873	0.788	0.00276775	HCM_C5
PHIP	3.28115e-07	0.559752	0.835	0.827	0.00936702	HCM_C5
SLC25A37	1.40342e-06	0.558987	0.759	0.712	0.0400647	HCM_C5
MDN1	1.60298e-08	0.558149	0.88	0.769	0.000457619	HCM_C5
TULP2	1.08498e-06	0.55778	0.329	0.177	0.0309741	HCM_C5
PCM1	6.42685e-19	0.556627	0.994	0.985	1.83474e-14	HCM_C5
KAT6B	1.2073e-07	0.554606	0.905	0.847	0.0034466	HCM_C5
HERC1	2.42856e-14	0.553858	0.962	0.931	6.93306e-10	HCM_C5
NCOR1	3.17324e-09	0.553513	0.956	0.902	9.05896e-05	HCM_C5
KMT2A	3.91416e-10	0.55207	0.899	0.883	1.11741e-05	HCM_C5
BPTF	1.02394e-10	0.550783	0.949	0.929	2.92314e-06	HCM_C5
PCNT	1.33817e-06	0.550036	0.848	0.775	0.0382022	HCM_C5
PHLDB2	4.14937e-18	0.54869	1	0.985	1.18456e-13	HCM_C5
TCF4	1.74726e-06	0.548528	0.778	0.661	0.0498807	HCM_C5
SLC25A36	6.07109e-11	0.548293	0.981	0.94	1.73317e-06	HCM_C5
CDC42BPA	2.88095e-07	0.547632	0.854	0.828	0.00822454	HCM_C5
TNRC6C	5.49425e-08	0.547494	0.823	0.706	0.0015685	HCM_C5
KIAA1109	1.32382e-09	0.546693	0.949	0.906	3.77925e-05	HCM_C5
RIF1	8.13599e-07	0.546121	0.867	0.778	0.0232266	HCM_C5
FRYL	1.20632e-06	0.544755	0.835	0.752	0.0344379	HCM_C5
PCF111	6.99507e-07	0.543163	0.835	0.71	0.0199695	HCM_C5
TACC2	4.04533e-18	0.540489	0.994	0.985	1.15486e-13	HCM_C5
UTRN	2.87671e-08	0.538098	0.956	0.911	0.000821243	HCM_C5
PFKFB2	6.42426e-10	0.536939	0.943	0.911	1.834e-05	HCM_C5
BAZ2B	2.7248e-08	0.536068	0.962	0.89	0.000777876	HCM_C5
SREK1	1.73908e-07	0.532548	0.88	0.85	0.00496474	HCM_C5
THSD4	2.65565e-13	0.531983	0.987	0.961	7.58135e-09	HCM_C5
ATXN1	3.38567e-07	0.530832	0.88	0.815	0.00966541	HCM_C5
ATP2B4	8.7728e-11	0.525681	0.987	0.953	2.50446e-06	HCM_C5
CHD9	7.58758e-09	0.525516	0.911	0.838	0.00021661	HCM_C5
MCAM	2.68193e-07	0.525043	0.867	0.784	0.00765636	HCM_C5
SYNE1	1.64105e-11	0.525003	1	0.97	4.68487e-07	HCM_C5
RBMS1	2.24711e-09	0.523625	0.93	0.899	6.41506e-05	HCM_C5
AKAP6	5.1678e-20	0.523321	0.987	0.986	1.4753e-15	HCM_C5
INSR	3.20802e-12	0.522367	0.981	0.964	9.15825e-08	HCM_C5
OGT	3.22852e-07	0.522166	0.918	0.885	0.00921679	HCM_C5
DLC1	7.48339e-08	0.521484	0.899	0.833	0.00213636	HCM_C5
SETX	6.66196e-08	0.521381	0.905	0.881	0.00190186	HCM_C5
HEG1	1.09934e-11	0.518756	0.949	0.955	3.13839e-07	HCM_C5
CPED1	3.61462e-07	0.513735	0.93	0.87	0.010319	HCM_C5
TROVE2	1.86643e-07	0.513655	0.905	0.865	0.00532827	HCM_C5
PPARGC1B	1.61123e-07	0.511708	0.861	0.718	0.00459975	HCM_C5
ESRRG1	4.52641e-09	0.511256	0.937	0.854	0.00012922	HCM_C5
ANKRD17	1.11973e-06	0.51105	0.886	0.881	0.0319662	HCM_C5
PTPRM	5.15826e-08	0.509823	0.93	0.898	0.00147258	HCM_C5
DENND1B	1.43515e-07	0.509401	0.886	0.797	0.00409707	HCM_C5
HNRNPU	6.92133e-14	0.509114	1	0.968	1.9759e-09	HCM_C5
SEMA6A	1.74714e-06	0.508325	0.291	0.149	0.0498772	HCM_C5
RALGAPA1	5.08481e-07	0.507394	0.785	0.671	0.0145161	HCM_C5
PROS11	5.58834e-09	0.50739	0.987	0.944	0.000159536	HCM_C5
CELF2	1.92258e-14	0.50699	0.981	0.97	5.48857e-10	HCM_C5
VPS13C	2.70272e-13	0.506648	0.987	0.959	7.71571e-09	HCM_C5
AFF4	1.73511e-07	0.504069	0.905	0.855	0.0049534	HCM_C5
UBR4	1.78888e-08	0.503213	0.905	0.851	0.000510689	HCM_C5
DST	1.29766e-37	0.501245	1	0.999	3.70456e-33	HCM_C5
ACACB1	1.23099e-06	0.500907	0.854	0.75	0.0351423	HCM_C5
WHSC1L1	4.64168e-07	0.500116	0.867	0.788	0.0132511	HCM_C5
