# Supplementary material for: High‐resolution single‐cell transcriptomic survey of cardiomyocytes from patients with hypertrophic cardiomyopathy
Source: Cell Prolif. 2023 Sep 28;57(3):e13557. doi: 10.1111/cpr.13557 (PMC10905351; doi:10.1111/cpr.13557)
Supplement: Supplementary file 9 — Table S8. Antibody information for immunostaining. [file CPR-57-e13557-s005.xlsx]

## Sheet: Sheet1 (2)
Supplementary Table 8. Antibody information for immunostaining
primary antibody	company	species	reaction species	#cat	#lot	concentration	condition	second antibody	#cat	#lot	company	concentration	condition
CTNT	Invitrogen	mouse	human, mouse, avian, dog, chicken, fish, guinea pig, pig, rabbit, rat	MA5-12960	VH3036901A	1:200	4℃, over night	Goat anti-Mouse IgG1 Cross-Adsorbed Secondary Antibody, Alexa Fluor 488	A21121	2271701	Invitrogen	1:500	RT, 1h
CTGF (CNN2)	abcam	rabbit	human, mouse, rat, sheep	ab6992	GR2047-109	1:50	4℃, over night	Goat anti-Rabbit IgG (H+L) Cross-Adsorbed Secondary Antibody, Alexa Fluor™ 594	A-11012	2090526	Invitrogen	1:500	RT, 1h
Decorin (DCN)	abcam	rabbit	human, mouse	ab175404	GR3365826-1	1:100	4℃, over night	Goat anti-Rabbit IgG (H+L) Cross-Adsorbed Secondary Antibody, Alexa Fluor™ 594	A-11012	2090526	Invitrogen	1:500	RT, 1h
Fibronectin 1 (FN1)	proteintech	rabbit	human, mouse, rat	15613-1-AP	00096344	1:100	4℃, over night	Goat anti-Rabbit IgG (H+L) Cross-Adsorbed Secondary Antibody, Alexa Fluor™ 594	A-11012	2090526	Invitrogen	1:500	RT, 1h
Periostin (POSTN)	abcam	rabbit	human, mouse, rat, chicken	ab14041	GR3303878-1	1:100	4℃, over night	Goat anti-Rabbit IgG (H+L) Cross-Adsorbed Secondary Antibody, Alexa Fluor™ 594	A-11012	2090526	Invitrogen	1:500	RT, 1h
Vimentin (VIM)	RD systems	rat	human, mouse, rat	MAB2105	UUQ0216011	1:200	4℃, over night	Rabbit anti-Rat IgG (H+L) Cross-Adsorbed Secondary Antibody, Alexa Fluor 594	A21211	1711518	Invitrogen	1:500	RT, 1h
